# Supplementary material for: Exploring genetic associations between metabolites and atopic dermatitis: insights from bidirectional Mendelian randomization analysis in European population
Source: Front Nutr. 2024 Sep 10;11:1451112. doi: 10.3389/fnut.2024.1451112 (PMC11420132; doi:10.3389/fnut.2024.1451112)
Supplement: Supplementary file 2 [file Data_Sheet_2.xlsx]

## Sheet: Contents
Contents
(Table S1. Characteristics of the Selected Datasets)
Table S1A. Characteristics of the Selected Blood Metabolites Datasets.
Table S1B. Characteristics of the Selected Blood Metabolites Ratios Datasets.
Table S1C. Characteristics of the Selected Atopic Dermatitis Datasets
(Table S2. Characteristics of the Instrumental Variables)
Table S2A. Characteristics of the Instrumental Variables for Metabolites and Metabolites Ratios
Table S2B. Characteristics of the Instrumental Variables for Atopic Dermatitis
(Table S3. Results for the Primary Analysis between Metabolites and Atopic Dermatitis)
Table S3A. Summary Results of Forward Analysis between Metabolites and Atopic Dermatitis
Table S3B. Sensitive Analysis of Significant Causal Relationships between Identified Metabolites and Atopic Dermatitis
Table S3C. Summary Results of Replication Analysis between Metabolites and Atopic Dermatitis
Table S3D. Post MR Meta-analysis of Significant Metabolites and Atopic Dermatitis
(Table S4. Results for the Reverse Analysis)
Table S4A. Summary Results of the Reverse Analysis for Significant Causality Identified between Metabolites and Atopic Dermatitis
(Table S5. Results for the Multivariate Analysis)
Table S5A. Summary Results of Multivariate Analysis for Significant Causality Identified between Metabolites and Atopic Dermatitis
Table S5B. Summary Results of Multivariate Analysis for Significant Causality Identified between Metabolites Ratios and Atopic Dermatitis

## Sheet: S1A
Table S1A. Characteristics of the Selected Blood Metabolites Datasets.
Accession ID	Metabolites	Participants	Sex	Year	Compound ID	Type	CHEMSPIDER	HMDB	KEGG	PUBCHEM	Super pathways	Sub pathways	Pathway sorted
GCST90199621	carnitine	8,192 European ancestry individuals	Males and Females	2023	X100000007	NAMED	10455	HMDB0000062	C00487,C00308	288	Lipid	Carnitine Metabolism	1932
GCST90199622	benzoate	7,306 European ancestry individuals	Males and Females	2023	X100000008	NAMED	238	HMDB0001870	C00180	243	Xenobiotics	Benzoate Metabolism	4476
GCST90199623	maltotriose	4,641 European ancestry individuals	Males and Females	2023	X100000276	NAMED	388669	HMDB0001262	C01835	439586	Carbohydrate	Glycogen Metabolism	1296
GCST90199624	hippurate	8,260 European ancestry individuals	Males and Females	2023	X100000014	NAMED	451	HMDB0000714	C01586	464	Xenobiotics	Benzoate Metabolism	4462
GCST90199625	methionine sulfoxide	8,243 European ancestry individuals	Males and Females	2023	X100000039	NAMED	139840	HMDB0002005	C02989	158980	Amino Acid	Methionine, Cysteine, SAM and Taurine Metabolism	440
GCST90199626	xanthurenate	7,965 European ancestry individuals	Males and Females	2023	X100000015	NAMED	5497	HMDB0000881	C02470	5699	Amino Acid	Tryptophan Metabolism	278
GCST90199627	N-alpha-acetylornithine	5,606 European ancestry individuals	Males and Females	2023	X100000285	NAMED	388369	HMDB0003357	C00437	439232	Amino Acid	Urea cycle; Arginine and Proline Metabolism	509
GCST90199628	3-methylhistidine	8,289 European ancestry individuals	Males and Females	2023	X100000042	NAMED	58494	HMDB0000479	C01152	64969	Amino Acid	Histidine Metabolism	72
GCST90199629	glycerophosphorylcholine (GPC)	8,212 European ancestry individuals	Males and Females	2023	X100000269	NAMED	571409	HMDB0000086	C00670	71920	Lipid	Phospholipid Metabolism	2236
GCST90199630	phenylacetate	7,059 European ancestry individuals	Males and Females	2023	X100000011	NAMED	10181341	HMDB0000209	C07086	999	Amino Acid	Phenylalanine Metabolism	155
GCST90199631	3-methyl-2-oxovalerate	8,257 European ancestry individuals	Males and Females	2023	X100000036	NAMED	46	HMDB0000491	C03465,C06008,C00671	4298878;47	Amino Acid	Leucine, Isoleucine and Valine Metabolism	394
GCST90199632	tartarate	7,099 European ancestry individuals	Males and Females	2023	X100000295	NAMED	852	HMDB0000956,HMDB0062642	C00552,C02107,C00898	444305;875	Xenobiotics	Food Component/Plant	5073
GCST90199633	suberate (C8-DC)	6,902 European ancestry individuals	Males and Females	2023	X100000016	NAMED	10025	HMDB0000893	C08278	10457	Lipid	Fatty Acid, Dicarboxylate	1676
GCST90199634	5-hydroxylysine	8,128 European ancestry individuals	Males and Females	2023	X100000054	NAMED	1002	HMDB0000450	C16741	3032849	Amino Acid	Lysine Metabolism	119
GCST90199635	3-phenylpropionate (hydrocinnamate)	7,925 European ancestry individuals	Males and Females	2023	X100000010	NAMED	10181339	HMDB0000764	C05629	107	Xenobiotics	Benzoate Metabolism	4574
GCST90199636	kynurenine	8,244 European ancestry individuals	Males and Females	2023	X100000265	NAMED	141580	HMDB0000684	C00328	161166	Amino Acid	Tryptophan Metabolism	267
GCST90199637	N-acetylglutamate	7,802 European ancestry individuals	Males and Females	2023	X100000282	NAMED	1266066	HMDB0001138	C00624	70914	Amino Acid	Glutamate Metabolism	47
GCST90199638	glycerol 3-phosphate	8,201 European ancestry individuals	Males and Females	2023	X100000258	NAMED	734	HMDB0000126	C0093	754	Lipid	Glycerolipid Metabolism	2842
GCST90199639	imidazole lactate	8,256 European ancestry individuals	Males and Females	2023	X100000263	NAMED	389128	HMDB0002320	C05568	793	Amino Acid	Histidine Metabolism	83
GCST90199640	4-guanidinobutanoate	8,144 European ancestry individuals	Males and Females	2023	X100000096	NAMED	486	HMDB0003464	C01035	500	Amino Acid	Guanidino and Acetamido Metabolism	563
GCST90199641	glucuronate	7,988 European ancestry individuals	Males and Females	2023	X100000257	NAMED	58552	HMDB0000127	C16245	444791	Carbohydrate	Aminosugar Metabolism	1406
GCST90199642	ribitol	8,128 European ancestry individuals	Males and Females	2023	X100000406	NAMED	10254628	HMDB0000508	C00379,C01904,C00474,C00532	6912	Carbohydrate	Pentose Metabolism	1262
GCST90199643	glycodeoxycholate	6,877 European ancestry individuals	Males and Females	2023	X100000436	NAMED		HMDB00631	C05464	3035026	Lipid	Secondary Bile Acid Metabolism	3487
GCST90199644	theobromine	8,137 European ancestry individuals	Males and Females	2023	X100000445	NAMED	5236	HMDB0002825	C07480	5429	Xenobiotics	Xanthine Metabolism	4592
GCST90199645	quinate	8,200 European ancestry individuals	Males and Females	2023	X100000442	NAMED	10246715	HMDB0003072	C00296	6508	Xenobiotics	Food Component/Plant	4905
GCST90199646	gentisate	8,013 European ancestry individuals	Males and Females	2023	X100000447	NAMED	3350	HMDB0000152	C00628	3469	Amino Acid	Tyrosine Metabolism	219
GCST90199647	theophylline	7,822 European ancestry individuals	Males and Females	2023	X100000437	NAMED	2068	HMDB0001889	C07130	2153	Xenobiotics	Xanthine Metabolism	4593
GCST90199648	1,5-anhydroglucitol (1,5-AG)	8,139 European ancestry individuals	Males and Females	2023	X100000580	NAMED		HMDB0002712	C07326	64960	Carbohydrate	Glycolysis, Gluconeogenesis, and Pyruvate Metabolism	1220
GCST90199649	1-stearoyl-2-arachidonoyl-GPI (18:0/20:4)	8,134 European ancestry individuals	Males and Females	2023	X100000616	NAMED	21403055	HMDB0009815			Lipid	Phosphatidylinositol (PI)	2556
GCST90199650	indolelactate	8,233 European ancestry individuals	Males and Females	2023	X100000463	NAMED	83867	HMDB0000671	C02043	92904	Amino Acid	Tryptophan Metabolism	298
GCST90199651	docosahexaenoate (DHA; 22:6n3)	8,279 European ancestry individuals	Males and Females	2023	X100000665	NAMED	393183	HMDB0002183	C06429	445580	Lipid	Long Chain Polyunsaturated Fatty Acid (n3 and n6)	1563
GCST90199652	1-stearoyl-2-oleoyl-GPS (18:0/18:1)	8,055 European ancestry individuals	Males and Females	2023	X100000639	NAMED	7826037	HMDB0010163		9547087	Lipid	Phosphatidylserine (PS)	2505
GCST90199653	1-myristoyl-2-palmitoyl-GPC (14:0/16:0)	8,271 European ancestry individuals	Males and Females	2023	X100000672	NAMED	114798	HMDB0007869		129657	Lipid	Phosphatidylcholine (PC)	2262
GCST90199654	paraxanthine	7,840 European ancestry individuals	Males and Females	2023	X100000453	NAMED	4525	HMDB0001860	C13747	4687	Xenobiotics	Xanthine Metabolism	4591
GCST90199655	4-methyl-2-oxopentanoate	8,255 European ancestry individuals	Males and Females	2023	X100000551	NAMED	69	HMDB0000695	C00233	70	Amino Acid	Leucine, Isoleucine and Valine Metabolism	343
GCST90199656	3-indoxyl sulfate	8,242 European ancestry individuals	Males and Females	2023	X100000467	NAMED	9840	HMDB0000682		10258	Amino Acid	Tryptophan Metabolism	322
GCST90199657	sphingosine 1-phosphate	8,246 European ancestry individuals	Males and Females	2023	X100000626	NAMED	4446673	HMDB0000277	C06124	5283560	Lipid	Sphingosines	3161
GCST90199658	alpha-hydroxyisocaproate	8,250 European ancestry individuals	Males and Females	2023	X100000706	NAMED	75520	HMDB0000746,HMDB0000665,HMDB0000624	C03264	83697;92779;439960	Amino Acid	Leucine, Isoleucine and Valine Metabolism	347
GCST90199659	1-stearoyl-GPI (18:0)	8,260 European ancestry individuals	Males and Females	2023	X100000656	NAMED	21403067	HMDB0240261		71581134;42607495	Lipid	Lysophospholipid	2721
GCST90199660	1,2-dipalmitoyl-GPC (16:0/16:0)	8,264 European ancestry individuals	Males and Females	2023	X100000657	NAMED	398235	HMDB0000564	D03585	452110	Lipid	Phosphatidylcholine (PC)	2278
GCST90199661	maleate	8,171 European ancestry individuals	Males and Females	2023	X100000707	NAMED	392248	HMDB0000176	C01384	444266	Lipid	Fatty Acid, Dicarboxylate	1671
GCST90199662	isovalerate (i5:0)	7,862 European ancestry individuals	Males and Females	2023	X100000708	NAMED	10001	HMDB0000718	C08262	10430	Amino Acid	Leucine, Isoleucine and Valine Metabolism	351
GCST90199663	4-acetylphenol sulfate	7,135 European ancestry individuals	Males and Females	2023	X100000711	NAMED	3872009			4684006	Xenobiotics	Benzoate Metabolism	4517
GCST90199664	phenyllactate (PLA)	8,235 European ancestry individuals	Males and Females	2023	X100000774	NAMED	3715	HMDB0000779,HMDB0000563	C05607	3848	Amino Acid	Phenylalanine Metabolism	151
GCST90199665	N-acetylaspartate (NAA)	8,148 European ancestry individuals	Males and Females	2023	X100000787	NAMED	58576	HMDB0000812	C01042	65065	Amino Acid	Alanine and Aspartate Metabolism	37
GCST90199666	palmitoylcarnitine (C16)	8,256 European ancestry individuals	Males and Females	2023	X100000776	NAMED	448	HMDB0000222	C02990	461	Lipid	Fatty Acid Metabolism (Acyl Carnitine, Long Chain Saturated)	1864
GCST90199667	erythritol	8,167 European ancestry individuals	Males and Females	2023	X100000846	NAMED	13835932	HMDB0002994	C00503	222285	Xenobiotics	Food Component/Plant	4895
GCST90199668	hexanoylcarnitine (C6)	8,242 European ancestry individuals	Males and Females	2023	X100000781	NAMED	4932273	HMDB0000756		6426853	Lipid	Fatty Acid Metabolism (Acyl Carnitine, Medium Chain)	1844
GCST90199669	acetylcarnitine (C2)	8,262 European ancestry individuals	Males and Females	2023	X100000802	NAMED	5406074	HMDB0000201	C02571	7045767	Lipid	Fatty Acid Metabolism (Acyl Carnitine, Short Chain)	1840
GCST90199670	iminodiacetate (IDA)	8,213 European ancestry individuals	Males and Females	2023	X100000900	NAMED	8557	HMDB0011753	C19911	8897	Xenobiotics	Chemical	6164
GCST90199671	cysteine s-sulfate	8,229 European ancestry individuals	Males and Females	2023	X100000808	NAMED	102939	HMDB0000731	C05824	115015	Amino Acid	Methionine, Cysteine, SAM and Taurine Metabolism	461
GCST90199672	oxalate (ethanedioate)	8,181 European ancestry individuals	Males and Females	2023	X100000841	NAMED	946	HMDB0002329	C00209	971	Cofactors and Vitamins	Ascorbate and Aldarate Metabolism	4356
GCST90199673	dehydroepiandrosterone sulfate (DHEA-S)	8,228 European ancestry individuals	Males and Females	2023	X100000792	NAMED	12074	HMDB0001032	C04555	12594	Lipid	Androgenic Steroids	3337
GCST90199674	3-hydroxymyristate	8,235 European ancestry individuals	Males and Females	2023	X100000882	NAMED	15252	HMDB0061656,HMDB0010731		16064	Lipid	Fatty Acid, Monohydroxy	1986
GCST90199675	homoarginine	8,265 European ancestry individuals	Males and Females	2023	X100000961	NAMED	8732	HMDB0000670	C01924	9085	Amino Acid	Urea cycle; Arginine and Proline Metabolism	493
GCST90199676	1-oleoylglycerol (18:1)	8,225 European ancestry individuals	Males and Females	2023	X100000924	NAMED	4446588	HMDB0011567		5283468	Lipid	Monoacylglycerol	2855
GCST90199677	3-methyl-2-oxobutyrate	8,254 European ancestry individuals	Males and Females	2023	X100000936	NAMED	48	HMDB0000019	C00141	49	Amino Acid	Leucine, Isoleucine and Valine Metabolism	423
GCST90199678	tartronate (hydroxymalonate)	8,125 European ancestry individuals	Males and Females	2023	X100000840	NAMED	44	HMDB0035227	C02287	45	Xenobiotics	Food Component/Plant	5206
GCST90199679	2,3-dihydroxypyridine	6,496 European ancestry individuals	Males and Females	2023	X100000861	NAMED	26153			28115	Xenobiotics	Food Component/Plant	4773
GCST90199680	3-hydroxyoctanoate	8,182 European ancestry individuals	Males and Females	2023	X100000773	NAMED	24791	HMDB0001954	C20793	26613	Lipid	Fatty Acid, Monohydroxy	1980
GCST90199681	2-hydroxyoctanoate	8,224 European ancestry individuals	Males and Females	2023	X100000743	NAMED	84994	HMDB0002264		94180;5312860	Lipid	Fatty Acid, Monohydroxy	1960
GCST90199682	homocitrulline	7,998 European ancestry individuals	Males and Females	2023	X100000963	NAMED	58582	HMDB0000679	C02427	65072	Amino Acid	Urea cycle; Arginine and Proline Metabolism	494
GCST90199683	indoleacetate	8,208 European ancestry individuals	Males and Females	2023	X100001034	NAMED	780	HMDB0000197	C00954	802	Amino Acid	Tryptophan Metabolism	299
GCST90199684	1-linoleoylglycerol (18:2)	8,212 European ancestry individuals	Males and Females	2023	X100001040	NAMED	4446589	HMDB0011568		5283469	Lipid	Monoacylglycerol	2856
GCST90199685	2-linoleoylglycerol (18:2)	6,378 European ancestry individuals	Males and Females	2023	X100000987	NAMED	4517636	HMDB0011538		5365676	Lipid	Monoacylglycerol	2872
GCST90199686	indolepropionate	8,153 European ancestry individuals	Males and Females	2023	X100001083	NAMED	3613	HMDB0002302		3744	Amino Acid	Tryptophan Metabolism	305
GCST90199687	threonate	8,151 European ancestry individuals	Males and Females	2023	X100001022	NAMED	133224	HMDB0000943	C01620	151152;5460407	Cofactors and Vitamins	Ascorbate and Aldarate Metabolism	4353
GCST90199688	N-acetylglycine	8,250 European ancestry individuals	Males and Females	2023	X100001006	NAMED	10507	HMDB0000532		10972	Amino Acid	Glycine, Serine and Threonine Metabolism	2
GCST90199689	glycolithocholate	7,158 European ancestry individuals	Males and Females	2023	X100001064	NAMED	103116	HMDB00698	C15557	115245	Lipid	Secondary Bile Acid Metabolism	3499
GCST90199690	EDTA	8,239 European ancestry individuals	Males and Females	2023	X100001002	NAMED	5826	HMDB0015109	C00284	6049	Xenobiotics	Chemical	6155
GCST90199691	1-methylhistidine	8,226 European ancestry individuals	Males and Females	2023	X100001051	NAMED	83153	HMDB0000001	C01152	92105	Amino Acid	Histidine Metabolism	71
GCST90199692	citramalate	7,125 European ancestry individuals	Males and Females	2023	X100000998	NAMED	1051	HMDB0000426	C00815	1081	Amino Acid	Glutamate Metabolism	63
GCST90199693	3-hydroxydecanoate	8,239 European ancestry individuals	Males and Females	2023	X100000997	NAMED	24790	HMDB0002203		26612	Lipid	Fatty Acid, Monohydroxy	1982
GCST90199694	1,3-dimethylurate	7,444 European ancestry individuals	Males and Females	2023	X100001106	NAMED	63527	HMDB0001857		70346	Xenobiotics	Xanthine Metabolism	4596
GCST90199695	galactonate	7,518 European ancestry individuals	Males and Females	2023	X100001026	NAMED	114198	HMDB0000565	C00880,C15930	12310779;128869	Carbohydrate	Fructose, Mannose and Galactose Metabolism	1372
GCST90199696	trigonelline (N'-methylnicotinate)	8,272 European ancestry individuals	Males and Females	2023	X100001092	NAMED	5369	HMDB0000875	C01004	5570	Cofactors and Vitamins	Nicotinate and Nicotinamide Metabolism	4322
GCST90199697	dodecanedioate (C12-DC)	8,240 European ancestry individuals	Males and Females	2023	X100001102	NAMED	12213	HMDB0000623	C02678	12736	Lipid	Fatty Acid, Dicarboxylate	1686
GCST90199698	isobutyrylcarnitine (C4)	8,243 European ancestry individuals	Males and Females	2023	X100001055	NAMED		HMDB0000736		168379	Amino Acid	Leucine, Isoleucine and Valine Metabolism	426
GCST90199699	3-methylxanthine	8,085 European ancestry individuals	Males and Females	2023	X100001108	NAMED	63805	HMDB0001886	C16357	70639	Xenobiotics	Xanthine Metabolism	4601
GCST90199700	3-hydroxylaurate	8,206 European ancestry individuals	Males and Females	2023	X100001112	NAMED	85026	HMDB0000387		94216	Lipid	Fatty Acid, Monohydroxy	1985
GCST90199701	pyridoxate	8,089 European ancestry individuals	Males and Females	2023	X100001121	NAMED	6467	HMDB0000017	C00847	6723	Cofactors and Vitamins	Vitamin B6 Metabolism	4451
GCST90199702	5-hydroxyhexanoate	7,097 European ancestry individuals	Males and Females	2023	X100001148	NAMED	149280	HMDB0000409,HMDB0000525		170748	Lipid	Fatty Acid, Monohydroxy	1995
GCST90199703	gamma-glutamylvaline	8,179 European ancestry individuals	Males and Females	2023	X100001126	NAMED		HMDB0011172		7015683	Peptide	Gamma-glutamyl Amino Acid	647
GCST90199704	3-hydroxysebacate	7,325 European ancestry individuals	Males and Females	2023	X100001145	NAMED	2285525	HMDB0000350		3017884	Lipid	Fatty Acid, Monohydroxy	1984
GCST90199705	propionylglycine	7,311 European ancestry individuals	Males and Females	2023	X100001150	NAMED	89122	HMDB0000783		98681	Lipid	Fatty Acid Metabolism (also BCAA Metabolism)	1772
GCST90199706	butyrylglycine	6,044 European ancestry individuals	Males and Females	2023	X100001151	NAMED	79766	HMDB0000808		88412	Lipid	Fatty Acid Metabolism (also BCAA Metabolism)	1769
GCST90199707	pro-hydroxy-pro	8,208 European ancestry individuals	Males and Females	2023	X100001167	NAMED	9847785	HMDB0006695		11902893	Amino Acid	Urea cycle; Arginine and Proline Metabolism	515
GCST90199708	propionylcarnitine (C3)	8,273 European ancestry individuals	Males and Females	2023	X100001162	NAMED	96904	HMDB0000824	C03017	107738	Lipid	Fatty Acid Metabolism (also BCAA Metabolism)	1771
GCST90199709	adrenate (22:4n6)	8,279 European ancestry individuals	Males and Females	2023	X100001193	NAMED	4445971	HMDB0002226	C16527	5282844;5497181	Lipid	Long Chain Polyunsaturated Fatty Acid (n3 and n6)	1575
GCST90199710	docosatrienoate (22:3n3)	6,511 European ancestry individuals	Males and Females	2023	X100001195	NAMED	4471981	HMDB0002823	C16534	5312556	Lipid	Long Chain Polyunsaturated Fatty Acid (n3 and n6)	1564
GCST90199711	docosadienoate (22:2n6)	8,264 European ancestry individuals	Males and Females	2023	X100001182	NAMED	4445934	HMDB0061714	C16533	5282807	Lipid	Long Chain Polyunsaturated Fatty Acid (n3 and n6)	1577
GCST90199712	3-carboxy-4-methyl-5-propyl-2-furanpropanoate (CMPF)	8,270 European ancestry individuals	Males and Females	2023	X100001178	NAMED	110498	HMDB0061112		123979	Lipid	Fatty Acid, Dicarboxylate	1705
GCST90199713	docosapentaenoate (n3 DPA; 22:5n3)	8,284 European ancestry individuals	Males and Females	2023	X100001181	NAMED		HMDB0006528	C16513	6441454	Lipid	Long Chain Polyunsaturated Fatty Acid (n3 and n6)	1562
GCST90199714	3-hydroxy-2-ethylpropionate	8,238 European ancestry individuals	Males and Females	2023	X100001170	NAMED	164207	HMDB0000396		188979	Amino Acid	Leucine, Isoleucine and Valine Metabolism	405
GCST90199715	myristoleate (14:1n5)	8,255 European ancestry individuals	Males and Females	2023	X100001198	NAMED	4444564	HMDB0002000	C08322	5281119	Lipid	Long Chain Monounsaturated Fatty Acid	1526
GCST90199716	10-undecenoate (11:1n1)	8,243 European ancestry individuals	Males and Females	2023	X100001197	NAMED	10771160	HMDB0033724	C13910	14891	Lipid	Medium Chain Fatty Acid	1500
GCST90199717	1-methyl-4-imidazoleacetate	8,090 European ancestry individuals	Males and Females	2023	X100001208	NAMED	68319	HMDB0002820	C05828	75810	Amino Acid	Histidine Metabolism	91
GCST90199718	sebacate (C10-DC)	7,926 European ancestry individuals	Males and Females	2023	X100001211	NAMED	5004	HMDB0000792	C08277	5192	Lipid	Fatty Acid, Dicarboxylate	1681
GCST90199719	tauro-beta-muricholate	4,661 European ancestry individuals	Males and Females	2023	X100001250	NAMED	147312	HMDB0000932		168408;121596216	Lipid	Primary Bile Acid Metabolism	3466
GCST90199720	octanoylcarnitine (C8)	8,226 European ancestry individuals	Males and Females	2023	X100001247	NAMED	110274	HMDB0000791	C02838	123701;11953814	Lipid	Fatty Acid Metabolism (Acyl Carnitine, Medium Chain)	1852
GCST90199721	stearidonate (18:4n3)	8,240 European ancestry individuals	Males and Females	2023	X100001229	NAMED	4471933	HMDB0006547	C16300	5312508	Lipid	Long Chain Polyunsaturated Fatty Acid (n3 and n6)	1557
GCST90199722	decanoylcarnitine (C10)	8,225 European ancestry individuals	Males and Females	2023	X100001251	NAMED	8420677	HMDB0000651		10245190	Lipid	Fatty Acid Metabolism (Acyl Carnitine, Medium Chain)	1860
GCST90199723	5-dodecenoate (12:1n7)	8,248 European ancestry individuals	Males and Females	2023	X100001232	NAMED	4471803	HMDB0000529		5312378	Lipid	Medium Chain Fatty Acid	1504
GCST90199724	N-acetylisoleucine	7,223 European ancestry individuals	Males and Females	2023	X100001276	NAMED	2081100	HMDB0061684		306109	Amino Acid	Leucine, Isoleucine and Valine Metabolism	387
GCST90199725	campesterol	5,300 European ancestry individuals	Males and Females	2023	X100001269	NAMED	151215	HMDB0002869	C01789	173183	Lipid	Sterol	3224
GCST90199726	N-acetylthreonine	8,223 European ancestry individuals	Males and Females	2023	X100001274	NAMED	3841173	HMDB0062557		152204	Amino Acid	Glycine, Serine and Threonine Metabolism	18
GCST90199727	1-oleoyl-GPC (18:1)	8,257 European ancestry individuals	Males and Females	2023	X100001272	NAMED	17240641	HMDB0002815	C03916	16081932	Lipid	Lysophospholipid	2613
GCST90199728	10-nonadecenoate (19:1n9)	8,277 European ancestry individuals	Males and Females	2023	X100001277	NAMED	4471938	HMDB0013622		5312513	Lipid	Long Chain Monounsaturated Fatty Acid	1540
GCST90199729	piperine	8,155 European ancestry individuals	Males and Females	2023	X100001267	NAMED	553590	HMDB0029377	C03882	638024	Xenobiotics	Food Component/Plant	5005
GCST90199730	myristoylcarnitine (C14)	8,241 European ancestry individuals	Males and Females	2023	X100001270	NAMED	4932274	HMDB000506		6426854	Lipid	Fatty Acid Metabolism (Acyl Carnitine, Long Chain Saturated)	1862
GCST90199731	10-heptadecenoate (17:1n7)	8,282 European ancestry individuals	Males and Females	2023	X100001278	NAMED	4471860	HMDB0060038		5312435	Lipid	Long Chain Monounsaturated Fatty Acid	1531
GCST90199732	1-stearoyl-GPC (18:0)	8,240 European ancestry individuals	Males and Females	2023	X100001271	NAMED	435389	HMDB0010384		497300	Lipid	Lysophospholipid	2611
GCST90199733	1-palmitoyl-GPC (16:0)	8,232 European ancestry individuals	Males and Females	2023	X100001263	NAMED	78064	HMDB0010382	C04102	86554	Lipid	Lysophospholipid	2600
GCST90199734	hyocholate	5,782 European ancestry individuals	Males and Females	2023	X100001279	NAMED	21403098	HMDB0000760	C17649	92805	Lipid	Secondary Bile Acid Metabolism	3525
GCST90199735	N-acetylhistidine	7,054 European ancestry individuals	Males and Females	2023	X100001293	NAMED	68142	HMDB0032055	C02997	75619	Amino Acid	Histidine Metabolism	73
GCST90199736	alpha-hydroxyisovalerate	8,208 European ancestry individuals	Males and Females	2023	X100001300	NAMED	90190	HMDB0000407		99823	Amino Acid	Leucine, Isoleucine and Valine Metabolism	424
GCST90199737	N-acetylproline	7,100 European ancestry individuals	Males and Females	2023	X100001334	NAMED	285677	HMDB0094701		322640	Amino Acid	Urea cycle; Arginine and Proline Metabolism	505
GCST90199738	stachydrine	8,297 European ancestry individuals	Males and Females	2023	X100001296	NAMED	103115	HMDB0004827	C10172	115244	Xenobiotics	Food Component/Plant	5063
GCST90199739	salicyluric glucuronide*	5,190 European ancestry individuals	Males and Females	2023	X100001332	NAMED	21403117	HMDB0240252		121596205	Xenobiotics	Drug - Analgesics, Anesthetics	5404
GCST90199740	p-cresol sulfate	8,183 European ancestry individuals	Males and Females	2023	X100001315	NAMED	3806480	HMDB0011635		4615423	Xenobiotics	Benzoate Metabolism	4552
GCST90199741	gamma-glutamylglycine	8,263 European ancestry individuals	Males and Females	2023	X100001294	NAMED	145071	HMDB0011667		100099	Peptide	Gamma-glutamyl Amino Acid	636
GCST90199742	1-linoleoyl-GPC (18:2)	8,262 European ancestry individuals	Males and Females	2023	X100001395	NAMED	10160888	HMDB0010386	C04100	11988421	Lipid	Lysophospholipid	2616
GCST90199743	stearoylcarnitine (C18)	8,133 European ancestry individuals	Males and Females	2023	X100001391	NAMED	21233653	HMDB0000848		3006797	Lipid	Fatty Acid Metabolism (Acyl Carnitine, Long Chain Saturated)	1866
GCST90199744	eicosenoate (20:1)	8,277 European ancestry individuals	Males and Females	2023	X100001335	NAMED	4445895	HMDB0002231,HMDB0062436	C16526	5282768;5282769	Lipid	Long Chain Monounsaturated Fatty Acid	1543
GCST90199745	aconitate [cis or trans]	8,262 European ancestry individuals	Males and Females	2023	X100001359	NAMED		HMDB0000958,HMDB000072	C004174,C02341	444212;643757	Energy	TCA Cycle	1441
GCST90199746	erythronate*	8,198 European ancestry individuals	Males and Females	2023	X100001320	NAMED	2061231	HMDB0000613		2781043	Carbohydrate	Aminosugar Metabolism	1431
GCST90199747	isovalerylcarnitine (C5)	8,266 European ancestry individuals	Males and Females	2023	X100001393	NAMED	4932271	HMDB0000688	C20826	169235	Amino Acid	Leucine, Isoleucine and Valine Metabolism	354
GCST90199748	linolenate [alpha or gamma; (18:3n3 or 6)]	8,257 European ancestry individuals	Males and Females	2023	X100001337	NAMED	4444437	HMDB0003073,HMDB0001388	C06426,C06427	5280933;5280934	Lipid	Long Chain Polyunsaturated Fatty Acid (n3 and n6)	1569
GCST90199749	gamma-glutamylthreonine	8,231 European ancestry individuals	Males and Females	2023	X100001314	NAMED	21403107	HMDB0029159		76078708	Peptide	Gamma-glutamyl Amino Acid	644
GCST90199750	laurylcarnitine (C12)	8,241 European ancestry individuals	Males and Females	2023	X100001392	NAMED	8602997	HMDB000225		168381	Lipid	Fatty Acid Metabolism (Acyl Carnitine, Medium Chain)	1861
GCST90199751	gamma-glutamylmethionine	8,237 European ancestry individuals	Males and Females	2023	X100001313	NAMED	5373147	HMDB0029155		7009567	Peptide	Gamma-glutamyl Amino Acid	642
GCST90199752	epiandrosterone sulfate	8,174 European ancestry individuals	Males and Females	2023	X100001287	NAMED	21403101	HMDB0062657	C04555	9929317	Lipid	Androgenic Steroids	3342
GCST90199753	gamma-glutamyltryptophan	7,902 European ancestry individuals	Males and Females	2023	X100001295	NAMED	2302065	HMDB0029160		3989307	Peptide	Gamma-glutamyl Amino Acid	645
GCST90199754	7-methylxanthine	8,019 European ancestry individuals	Males and Females	2023	X100001396	NAMED	61660	HMDB0001991	C16353	68374	Xenobiotics	Xanthine Metabolism	4602
GCST90199755	3,7-dimethylurate	6,894 European ancestry individuals	Males and Females	2023	X100001398	NAMED	74994	HMDB0001982	C16360	83126	Xenobiotics	Xanthine Metabolism	4598
GCST90199756	1,7-dimethylurate	7,950 European ancestry individuals	Males and Females	2023	X100001399	NAMED	82720	HMDB0011103	C16356	91611	Xenobiotics	Xanthine Metabolism	4597
GCST90199757	1,3,7-trimethylurate	7,446 European ancestry individuals	Males and Females	2023	X100001397	NAMED	71754	HMDB0002123	C16361	79437	Xenobiotics	Xanthine Metabolism	4599
GCST90199758	N4-acetylcytidine	7,425 European ancestry individuals	Males and Females	2023	X100001413	NAMED	96702	HMDB0005923		107461	Nucleotide	Pyrimidine Metabolism, Cytidine containing	4256
GCST90199759	indolebutyrate	4,423 European ancestry individuals	Males and Females	2023	X100001404	NAMED	8298	HMDB0002096	C11284	8617	Amino Acid	Tryptophan Metabolism	317
GCST90199760	5-acetylamino-6-amino-3-methyluracil	8,006 European ancestry individuals	Males and Females	2023	X100001403	NAMED	79659	HMDB0004400	C16366	88299	Xenobiotics	Xanthine Metabolism	4603
GCST90199761	N1-methylinosine	8,147 European ancestry individuals	Males and Females	2023	X100001409	NAMED	513976	HMDB0002721		650095	Nucleotide	Purine Metabolism, (Hypo)Xanthine/Inosine containing	4126
GCST90199762	N6-carbamoylthreonyladenosine	8,176 European ancestry individuals	Males and Females	2023	X100001415	NAMED	141829	HMDB0041623		161466	Nucleotide	Purine Metabolism, Adenine containing	4164
GCST90199763	1-methylxanthine	7,959 European ancestry individuals	Males and Females	2023	X100001405	NAMED	72464	HMDB0010738	C16358	80220	Xenobiotics	Xanthine Metabolism	4600
GCST90199764	N2,N2-dimethylguanosine	8,210 European ancestry individuals	Males and Females	2023	X100001412	NAMED	83878	HMDB0004824		135501639	Nucleotide	Purine Metabolism, Guanine containing	4192
GCST90199765	4-hydroxyhippurate	8,259 European ancestry individuals	Males and Females	2023	X100001423	NAMED	133104	HMDB0013678		151012	Xenobiotics	Benzoate Metabolism	4470
GCST90199766	3-(3-amino-3-carboxypropyl)uridine*	7,679 European ancestry individuals	Males and Females	2023	X100001426	NAMED	149669			171198	Nucleotide	Pyrimidine Metabolism, Uracil containing	4244
GCST90199767	5,6-dihydrouridine	8,210 European ancestry individuals	Males and Females	2023	X100001425	NAMED	85115	HMDB0000497		94312	Nucleotide	Pyrimidine Metabolism, Uracil containing	4222
GCST90199768	phenylacetylglutamine	8,251 European ancestry individuals	Males and Females	2023	X100001417	NAMED	270643	HMDB0006344	C04148	92258	Peptide	Acetylated Peptides	1187
GCST90199769	3-hydroxydodecanedioate*	7,168 European ancestry individuals	Males and Females	2023	X100001454	NAMED	13628081	HMDB0000413		16663321	Lipid	Fatty Acid, Dicarboxylate	1687
GCST90199770	1-arachidonylglycerol (20:4)	7,650 European ancestry individuals	Males and Females	2023	X100001433	NAMED	4445452	HMDB0011578	C13857	16019980;5282281	Lipid	Monoacylglycerol	2862
GCST90199771	7-methylguanine	8,239 European ancestry individuals	Males and Females	2023	X100001456	NAMED	10883	HMDB0000897	C02242	135398679	Nucleotide	Purine Metabolism, Guanine containing	4186
GCST90199772	1-stearoyl-GPE (18:0)	8,270 European ancestry individuals	Males and Females	2023	X100001461	NAMED	7826018	HMDB0011130		9547068	Lipid	Lysophospholipid	2669
GCST90199773	phenol sulfate	8,249 European ancestry individuals	Males and Females	2023	X100001510	NAMED	67018	HMDB0060015	C02180	74426	Amino Acid	Tyrosine Metabolism	190
GCST90199774	oleoylcarnitine (C18:1)	8,260 European ancestry individuals	Males and Females	2023	X100001501	NAMED	21403150	HMDB0005065		6441392	Lipid	Fatty Acid Metabolism (Acyl Carnitine, Monounsaturated)	1886
GCST90199775	gamma-glutamylisoleucine*	8,267 European ancestry individuals	Males and Females	2023	X100001485	NAMED	21403145	HMDB0011170		22885096	Peptide	Gamma-glutamyl Amino Acid	638
GCST90199776	malonylcarnitine	5,822 European ancestry individuals	Males and Females	2023	X100001526	NAMED	21403153	HMDB0002095		22833583	Lipid	Fatty Acid Synthesis	1471
GCST90199777	1-palmitoleoyl-GPC (16:1)*	8,227 European ancestry individuals	Males and Females	2023	X100001511	NAMED	21403152	HMDB0010383		24779461	Lipid	Lysophospholipid	2602
GCST90199778	N1-Methyl-2-pyridone-5-carboxamide	8,177 European ancestry individuals	Males and Females	2023	X100001468	NAMED	62899	HMDB0004193	C05842	69698	Cofactors and Vitamins	Nicotinate and Nicotinamide Metabolism	4324
GCST90199779	gamma-glutamyl-2-aminobutyrate	7,826 European ancestry individuals	Males and Females	2023	X100001502	NAMED	21403151	HMDB0240645			Peptide	Gamma-glutamyl Amino Acid	650
GCST90199780	1-stearoyl-GPG (18:0)	6,806 European ancestry individuals	Males and Females	2023	X100001462	NAMED	21403138				Lipid	Lysophospholipid	2711
GCST90199781	hexanoylglycine	6,015 European ancestry individuals	Males and Females	2023	X100001527	NAMED	89859	HMDB0000701		99463	Lipid	Fatty Acid Metabolism (Acyl Glycine)	1805
GCST90199782	glutamine_degradant*	8,293 European ancestry individuals	Males and Females	2023	X100001540	NAMED					Partially Characterized Molecules	Partially Characterized Molecules	6452
GCST90199783	5-methyluridine (ribothymidine)	8,168 European ancestry individuals	Males and Females	2023	X100001446	NAMED	393058	HMDB0000884		445408	Nucleotide	Pyrimidine Metabolism, Uracil containing	4224
GCST90199784	cysteine-glutathione disulfide	7,812 European ancestry individuals	Males and Females	2023	X100001437	NAMED	3455404	HMDB0000656	R00900	3080690	Amino Acid	Glutathione Metabolism	573
GCST90199785	isovalerylglycine	7,100 European ancestry individuals	Males and Females	2023	X100001452	NAMED	475516	HMDB00678		546304	Amino Acid	Leucine, Isoleucine and Valine Metabolism	353
GCST90199786	2-hydroxy-3-methylvalerate	8,246 European ancestry individuals	Males and Females	2023	X100001541	NAMED	144317	HMDB0000317		164623	Amino Acid	Leucine, Isoleucine and Valine Metabolism	395
GCST90199787	homostachydrine*	8,248 European ancestry individuals	Males and Females	2023	X100001550	NAMED	390180	HMDB0033433	C08283	441447	Xenobiotics	Food Component/Plant	4933
GCST90199788	1-arachidonoyl-GPC (20:4n6)*	8,267 European ancestry individuals	Males and Females	2023	X100001551	NAMED	21403155	HMDB0010395	C05208	24779476	Lipid	Lysophospholipid	2635
GCST90199789	2-palmitoyl-GPC (16:0)*	8,249 European ancestry individuals	Males and Females	2023	X100001562	NAMED	21403165	HMDB0061702		15061532	Lipid	Lysophospholipid	2601
GCST90199790	2-palmitoleoyl-GPC (16:1)*	6,697 European ancestry individuals	Males and Females	2023	X100001561	NAMED	21403164	HMDB10383		122164832	Lipid	Lysophospholipid	2603
GCST90199791	1-arachidonoyl-GPE (20:4n6)*	8,270 European ancestry individuals	Males and Females	2023	X100001571	NAMED	21403171	HMDB0011517		42607465	Lipid	Lysophospholipid	2686
GCST90199792	1-palmitoyl-GPE (16:0)	8,276 European ancestry individuals	Males and Females	2023	X100001567	NAMED	7826019	HMDB0011503		9547069	Lipid	Lysophospholipid	2662
GCST90199793	1-linoleoyl-GPE (18:2)*	8,279 European ancestry individuals	Males and Females	2023	X100001570	NAMED	21403170	HMDB0011507		52925130	Lipid	Lysophospholipid	2673
GCST90199794	1-oleoyl-GPE (18:1)	8,283 European ancestry individuals	Males and Females	2023	X100001569	NAMED	7826021	HMDB0011506		9547071	Lipid	Lysophospholipid	2671
GCST90199795	2-hydroxypalmitate	8,247 European ancestry individuals	Males and Females	2023	X100001579	NAMED	83805	HMDB0031057		11065598;22485761	Lipid	Fatty Acid, Monohydroxy	1968
GCST90199796	docosapentaenoate (n6 DPA; 22:5n6)	7,540 European ancestry individuals	Males and Females	2023	X100001580	NAMED	4945614	HMDB0001976	C16513	6441454	Lipid	Long Chain Polyunsaturated Fatty Acid (n3 and n6)	1576
GCST90199797	gulonate*	7,731 European ancestry individuals	Males and Females	2023	X100001586	NAMED	7969943	HMDB0003290	C00800	152304	Cofactors and Vitamins	Ascorbate and Aldarate Metabolism	4357
GCST90199798	isobutyrylglycine	7,465 European ancestry individuals	Males and Females	2023	X100001590	NAMED	9030891	HMDB0000730		10855600	Amino Acid	Leucine, Isoleucine and Valine Metabolism	427
GCST90199799	glutarylcarnitine (C5-DC)	8,238 European ancestry individuals	Males and Females	2023	X100001593	NAMED	21403175	HMDB0013130		71317118	Amino Acid	Lysine Metabolism	127
GCST90199800	tiglylcarnitine (C5:1-DC)	8,097 European ancestry individuals	Males and Females	2023	X100001597	NAMED	17216200	HMDB0002366		22833596	Amino Acid	Leucine, Isoleucine and Valine Metabolism	400
GCST90199801	hydroquinone sulfate	7,682 European ancestry individuals	Males and Females	2023	X100001604	NAMED	141624	HMDB0240263	C00530	161220	Xenobiotics	Drug - Topical Agents	5965
GCST90199802	beta-hydroxyisovaleroylcarnitine	8,232 European ancestry individuals	Males and Females	2023	X100001594	NAMED	21403176				Amino Acid	Leucine, Isoleucine and Valine Metabolism	364
GCST90199803	catechol sulfate	8,242 European ancestry individuals	Males and Females	2023	X100001605	NAMED	2341024	HMDB0059724		3083879	Xenobiotics	Benzoate Metabolism	4498
GCST90199804	7-alpha-hydroxy-3-oxo-4-cholestenoate (7-Hoca)	8,236 European ancestry individuals	Males and Females	2023	X100001609	NAMED	2338765	HMDB0012458	C17337	3081085	Lipid	Sterol	3206
GCST90199805	octadecanedioate (C18-DC)	8,223 European ancestry individuals	Males and Females	2023	X100001615	NAMED	63283	HMDB0000782		70095	Lipid	Fatty Acid, Dicarboxylate	1698
GCST90199806	tetradecanedioate (C14-DC)	8,268 European ancestry individuals	Males and Females	2023	X100001613	NAMED	12630	HMDB0000872		13185	Lipid	Fatty Acid, Dicarboxylate	1691
GCST90199807	hexadecanedioate (C16-DC)	8,260 European ancestry individuals	Males and Females	2023	X100001614	NAMED	10027	HMDB0000672	C19615	10459	Lipid	Fatty Acid, Dicarboxylate	1695
GCST90199808	glycerophosphoethanolamine	8,231 European ancestry individuals	Males and Females	2023	X100001620	NAMED	110410	HMDB0000114	C01233	123874	Lipid	Phospholipid Metabolism	2240
GCST90199809	taurolithocholate 3-sulfate	8,124 European ancestry individuals	Males and Females	2023	X100001658	NAMED	389078	HMDB0002580	C03642	440071	Lipid	Secondary Bile Acid Metabolism	3502
GCST90199810	1-palmitoyl-GPI (16:0)	8,246 European ancestry individuals	Males and Females	2023	X100001655	NAMED		HMDB0061695		71296207	Lipid	Lysophospholipid	2717
GCST90199811	glycolithocholate sulfate*	8,165 European ancestry individuals	Males and Females	2023	X100001657	NAMED	65188	HMDB0002639	C11301	72222	Lipid	Secondary Bile Acid Metabolism	3500
GCST90199812	3-(3-hydroxyphenyl)propionate	7,304 European ancestry individuals	Males and Females	2023	X100001624	NAMED	89	HMDB0000375	C11457	91	Xenobiotics	Benzoate Metabolism	4571
GCST90199813	deoxycarnitine	8,271 European ancestry individuals	Males and Females	2023	X100001662	NAMED	705	HMDB0001161	C01181	22620	Lipid	Carnitine Metabolism	1931
GCST90199814	alpha-hydroxycaproate	5,169 European ancestry individuals	Males and Females	2023	X100001723	NAMED	90191	HMDB0001624		99824	Lipid	Fatty Acid, Monohydroxy	1958
GCST90199815	1-ribosyl-imidazoleacetate*	8,205 European ancestry individuals	Males and Females	2023	X100001668	NAMED	4292299	HMDB0002331	C05131	440569	Amino Acid	Histidine Metabolism	96
GCST90199816	3,4-dihydroxybutyrate	8,142 European ancestry individuals	Males and Females	2023	X100001730	NAMED		HMDB0000337		150929	Lipid	Fatty Acid, Dihydroxy	2037
GCST90199817	indoleacetylglutamine	6,161 European ancestry individuals	Males and Females	2023	X100001731	NAMED		HMDB0013240		25200879	Amino Acid	Tryptophan Metabolism	307
GCST90199818	mannitol/sorbitol	8,211 European ancestry individuals	Males and Females	2023	X100001740	NAMED	440	HMDB0000247,HMDB0000765	C00392,C00794	57806251	Carbohydrate	Fructose, Mannose and Galactose Metabolism	1351
GCST90199819	tryptophan betaine	8,216 European ancestry individuals	Males and Females	2023	X100001743	NAMED	390633	HMDB0061115	C09213	442106	Amino Acid	Tryptophan Metabolism	264
GCST90199820	dihomo-linolenate (20:3n3 or n6)	8,273 European ancestry individuals	Males and Females	2023	X100001739	NAMED	4471954	HMDB0002925	C03242	5280581	Lipid	Long Chain Polyunsaturated Fatty Acid (n3 and n6)	1572
GCST90199821	1-linoleoyl-GPI (18:2)*	8,268 European ancestry individuals	Males and Females	2023	X100001778	NAMED				11124828	Lipid	Lysophospholipid	2725
GCST90199822	1-oleoyl-GPI (18:1)	8,252 European ancestry individuals	Males and Females	2023	X100001777	NAMED		HMDB0061693		86289645	Lipid	Lysophospholipid	2723
GCST90199823	o-cresol sulfate	7,315 European ancestry individuals	Males and Females	2023	X100001806	NAMED	9790277	HMDB0011635		11615528	Xenobiotics	Benzoate Metabolism	4559
GCST90199824	4-vinylphenol sulfate	8,280 European ancestry individuals	Males and Females	2023	X100001755	NAMED	4932200	HMDB0062775	C05627	6426766	Xenobiotics	Benzoate Metabolism	4525
GCST90199825	pyrraline	7,920 European ancestry individuals	Males and Females	2023	X100001767	NAMED	19980286	HMDB0033143	C21013	14274616	Xenobiotics	Food Component/Plant	5117
GCST90199826	N6-acetyllysine	8,242 European ancestry individuals	Males and Females	2023	X100001734	NAMED	83801	HMDB0000206	C02727	92832	Amino Acid	Lysine Metabolism	107
GCST90199827	thymol sulfate	8,063 European ancestry individuals	Males and Females	2023	X100001757	NAMED	10709958	HMDB0062720	C09908	12456386	Xenobiotics	Food Component/Plant	5077
GCST90199828	N-acetylserine	8,217 European ancestry individuals	Males and Females	2023	X100001851	NAMED	58744	HMDB0002931		65249	Amino Acid	Glycine, Serine and Threonine Metabolism	11
GCST90199829	3-methyladipate	6,958 European ancestry individuals	Males and Females	2023	X100001765	NAMED	11789	HMDB0000555		12292	Lipid	Fatty Acid, Dicarboxylate	1669
GCST90199830	4-ethylphenylsulfate	8,139 European ancestry individuals	Males and Females	2023	X100001756	NAMED		HMDB0062551	C13637	20822574	Xenobiotics	Benzoate Metabolism	4523
GCST90199831	1-stearoyl-2-oleoyl-GPE (18:0/18:1)	8,273 European ancestry individuals	Males and Females	2023	X100001856	NAMED		HMDB0008993		9546742	Lipid	Phosphatidylethanolamine (PE)	2425
GCST90199832	dimethylarginine (SDMA + ADMA)	8,233 European ancestry individuals	Males and Females	2023	X100001810	NAMED	110375	HMDB0003334,HMDB0001539	C21189,C03626	123831;169148	Amino Acid	Urea cycle; Arginine and Proline Metabolism	498
GCST90199833	hexanoylglutamine	8,128 European ancestry individuals	Males and Females	2023	X100001733	NAMED					Lipid	Fatty Acid Metabolism (Acyl Glutamine)	1781
GCST90199834	gamma-glutamylalanine	7,518 European ancestry individuals	Males and Females	2023	X100001843	NAMED	389104	HMDB0029142	C03738	440103	Peptide	Gamma-glutamyl Amino Acid	632
GCST90199835	5alpha-androstan-3beta,17beta-diol disulfate	8,199 European ancestry individuals	Males and Females	2023	X100001987	NAMED		HMDB00493	C12525	90186325	Lipid	Androgenic Steroids	3386
GCST90199836	N-methylproline	8,299 European ancestry individuals	Males and Females	2023	X100001956	NAMED	541	HMDB0094696		643474	Amino Acid	Urea cycle; Arginine and Proline Metabolism	518
GCST90199837	beta-cryptoxanthin	8,226 European ancestry individuals	Males and Females	2023	X100001977	NAMED	4904571	HMDB0033844	C08591	5281235	Cofactors and Vitamins	Vitamin A Metabolism	4435
GCST90199838	5alpha-pregnan-3beta,20alpha-diol disulfate	8,130 European ancestry individuals	Males and Females	2023	X100001988	NAMED		HMDB0094650		118703093	Lipid	Progestin Steroids	3280
GCST90199839	taurocholenate sulfate*	8,249 European ancestry individuals	Males and Females	2023	X100001990	NAMED				145453483	Lipid	Secondary Bile Acid Metabolism	3536
GCST90199840	pregnenediol disulfate (C21H34O8S2)*	8,245 European ancestry individuals	Males and Females	2023	X100001993	NAMED					Lipid	Pregnenolone Steroids	3260
GCST90199841	glycocholenate sulfate*	8,250 European ancestry individuals	Males and Females	2023	X100001989	NAMED				145453482	Lipid	Secondary Bile Acid Metabolism	3535
GCST90199842	androstenediol (3beta,17beta) disulfate (1)	8,222 European ancestry individuals	Males and Females	2023	X100001992	NAMED		HMDB0240313	C04295	87120982	Lipid	Androgenic Steroids	3363
GCST90199843	chiro-inositol	4,429 European ancestry individuals	Males and Females	2023	X100001859	NAMED	10254647	HMDB0240209	C19891		Lipid	Inositol Metabolism	2202
GCST90199844	1-palmitoyl-2-linoleoyl-GPE (16:0/18:2)	8,266 European ancestry individuals	Males and Females	2023	X100001870	NAMED	7825697	HMDB0005322		9546747	Lipid	Phosphatidylethanolamine (PE)	2410
GCST90199845	sphinganine-1-phosphate	8,126 European ancestry individuals	Males and Females	2023	X100001876	NAMED	505	HMDB0001383		520	Lipid	Sphingolipid Synthesis	3001
GCST90199846	glycosyl-N-stearoyl-sphingosine (d18:1/18:0)	8,233 European ancestry individuals	Males and Females	2023	X100001882	NAMED					Lipid	Hexosylceramides (HCER)	3058
GCST90199847	4-allylphenol sulfate	8,240 European ancestry individuals	Males and Females	2023	X100001868	NAMED		HMDB0170765		66633409	Xenobiotics	Food Component/Plant	5088
GCST90199848	succinylcarnitine (C4-DC)	8,212 European ancestry individuals	Males and Females	2023	X100001948	NAMED	28639166	HMDB0061717		71464481	Energy	TCA Cycle	1447
GCST90199849	21-hydroxypregnenolone disulfate	8,132 European ancestry individuals	Males and Females	2023	X100001999	NAMED	118625			134595	Lipid	Pregnenolone Steroids	3253
GCST90199850	5alpha-androstan-3alpha,17alpha-diol monosulfate	5,524 European ancestry individuals	Males and Females	2023	X100002008	NAMED		HMDB0000412			Lipid	Androgenic Steroids	3358
GCST90199851	androstenediol (3beta,17beta) disulfate (2)	8,205 European ancestry individuals	Males and Females	2023	X100001994	NAMED		HMDB0240313		87120982	Lipid	Androgenic Steroids	3364
GCST90199852	5alpha-androstan-3beta,17alpha-diol disulfate	7,103 European ancestry individuals	Males and Females	2023	X100002021	NAMED		HMDB0094682		56639109	Lipid	Androgenic Steroids	3389
GCST90199853	5alpha-pregnan-3beta,20beta-diol monosulfate (1)	7,772 European ancestry individuals	Males and Females	2023	X100002009	NAMED		HMDB0240580			Lipid	Progestin Steroids	3271
GCST90199854	5alpha-pregnan-3beta,20alpha-diol monosulfate (2)	8,028 European ancestry individuals	Males and Females	2023	X100002014	NAMED					Lipid	Progestin Steroids	3274
GCST90199855	5alpha-androstan-3beta,17beta-diol monosulfate (2)	7,066 European ancestry individuals	Males and Females	2023	X100002024	NAMED					Lipid	Androgenic Steroids	3385
GCST90199856	androstenediol (3alpha, 17alpha) monosulfate (3)	8,192 European ancestry individuals	Males and Females	2023	X100002027	NAMED					Lipid	Androgenic Steroids	3368
GCST90199857	5alpha-pregnan-diol disulfate	4,110 European ancestry individuals	Males and Females	2023	X100002015	NAMED	4302261	HMDB0240581,HMDB0240582		3082277;5127902	Lipid	Progestin Steroids	3281
GCST90199858	5alpha-androstan-3alpha,17beta-diol monosulfate (1)	7,608 European ancestry individuals	Males and Females	2023	X100002018	NAMED				121596226	Lipid	Androgenic Steroids	3378
GCST90199859	5alpha-androstan-3alpha,17beta-diol disulfate	5,082 European ancestry individuals	Males and Females	2023	X100002017	NAMED		HMDB0094682		56639109	Lipid	Androgenic Steroids	3380
GCST90199860	andro steroid monosulfate C19H28O6S (1)*	7,415 European ancestry individuals	Males and Females	2023	X100002152	NAMED		HMDB0002759		159663	Lipid	Androgenic Steroids	3393
GCST90199861	pregnenediol sulfate (C21H34O5S)*	8,260 European ancestry individuals	Males and Females	2023	X100002067	NAMED	13465233	HMDB0000774	C18044	105074	Lipid	Pregnenolone Steroids	3259
GCST90199862	4-hydroxycoumarin	6,944 European ancestry individuals	Males and Females	2023	X100002049	NAMED	10254753	HMDB0137904	C20414	54682930	Xenobiotics	Drug - Cardiovascular	5655
GCST90199863	16a-hydroxy DHEA 3-sulfate	8,236 European ancestry individuals	Males and Females	2023	X100002126	NAMED		HMDB0062544		20848950	Lipid	Androgenic Steroids	3339
GCST90199864	gamma-CEHC	8,258 European ancestry individuals	Males and Females	2023	X100002094	NAMED	117455	HMDB0001931		133098	Cofactors and Vitamins	Tocopherol Metabolism	4368
GCST90199865	2-hydroxyglutarate	7,769 European ancestry individuals	Males and Females	2023	X100002070	NAMED	42	HMDB0059655	C02630	43	Lipid	Fatty Acid, Dicarboxylate	1663
GCST90199866	N-acetyl-beta-alanine	8,231 European ancestry individuals	Males and Females	2023	X100002102	NAMED	68881	HMDB0061880	C01073	76406	Nucleotide	Pyrimidine Metabolism, Uracil containing	4241
GCST90199867	tridecenedioate (C13:1-DC)*	8,231 European ancestry individuals	Males and Females	2023	X100002199	NAMED					Lipid	Fatty Acid, Dicarboxylate	1690
GCST90199868	N-acetyl-3-methylhistidine*	7,018 European ancestry individuals	Males and Females	2023	X100002204	NAMED	19993498	HMDB0240341		193270	Amino Acid	Histidine Metabolism	75
GCST90199869	3-hydroxyhippurate	8,241 European ancestry individuals	Males and Females	2023	X100002122	NAMED	396603	HMDB0006116		450268	Xenobiotics	Benzoate Metabolism	4468
GCST90199870	4-cholesten-3-one	6,990 European ancestry individuals	Males and Females	2023	X100002227	NAMED	427	HMDB0000921	C00599	91477	Lipid	Sterol	3219
GCST90199871	androstenediol (3beta,17beta) monosulfate (2)	7,811 European ancestry individuals	Males and Females	2023	X100002029	NAMED		HMDB0240429,HMDB0186954			Lipid	Androgenic Steroids	3361
GCST90199872	androstenediol (3beta,17beta) monosulfate (1)	8,229 European ancestry individuals	Males and Females	2023	X100002028	NAMED		HMDB0240429		129670631	Lipid	Androgenic Steroids	3360
GCST90199873	pregnenolone sulfate	7,772 European ancestry individuals	Males and Females	2023	X100002129	NAMED	94802	HMDB0000774	C18044	105074	Lipid	Pregnenolone Steroids	3243
GCST90199874	S-methylmethionine	6,674 European ancestry individuals	Males and Females	2023	X100002183	NAMED	8351775	HMDB0038670	C05319	458	Amino Acid	Methionine, Cysteine, SAM and Taurine Metabolism	438
GCST90199875	13-HODE + 9-HODE	8,207 European ancestry individuals	Males and Females	2023	X100002196	NAMED		HMDB0004670,HMDB0004667	C14767,C14762	5312830;6443013	Lipid	Fatty Acid, Monohydroxy	2014
GCST90199876	palmitoyl sphingomyelin (d18:1/16:0)	8,269 European ancestry individuals	Males and Females	2023	X100002107	NAMED	8115562	HMDB0010169		9939941	Lipid	Sphingomyelins	3103
GCST90199877	indole-3-carboxylate	4,989 European ancestry individuals	Males and Females	2023	X100002185	NAMED		HMDB0003320	C19837	69867	Amino Acid	Tryptophan Metabolism	316
GCST90199878	sphingomyelin (d18:1/18:1, d18:2/18:0)	8,267 European ancestry individuals	Males and Females	2023	X100002106	NAMED	4947837	HMDB0012101		6443882	Lipid	Sphingomyelins	3119
GCST90199879	ergothioneine	8,210 European ancestry individuals	Males and Females	2023	X100002154	NAMED	2297320	HMDB0003045	C05570	5351619	Xenobiotics	Food Component/Plant	4893
GCST90199880	cis-4-decenoylcarnitine (C10:1)	8,239 European ancestry individuals	Males and Females	2023	X100002259	NAMED	28639171	HMDB0013205		57357170	Lipid	Fatty Acid Metabolism (Acyl Carnitine, Monounsaturated)	1880
GCST90199881	5-(galactosylhydroxy)-L-lysine	6,898 European ancestry individuals	Males and Females	2023	X100002462	NAMED				66995551	Amino Acid	Lysine Metabolism	120
GCST90199882	2S,3R-dihydroxybutyrate	8,252 European ancestry individuals	Males and Females	2023	X100002284	NAMED	9139682	HMDB0002453		10964471	Lipid	Fatty Acid, Dihydroxy	2033
GCST90199883	cysteinylglycine	8,216 European ancestry individuals	Males and Females	2023	X278	NAMED	58762	HMDB0000078	C01419	439498	Amino Acid	Glutathione Metabolism	576
GCST90199884	2,3-dihydroxyisovalerate	8,268 European ancestry individuals	Males and Females	2023	X100002417	NAMED	657	HMDB0012141	C04039	677	Xenobiotics	Food Component/Plant	4772
GCST90199885	alpha-ketoglutaramate*	8,210 European ancestry individuals	Males and Females	2023	X100002397	NAMED		HMDB0001552	C00940	48	Amino Acid	Glutamate Metabolism	46
GCST90199886	3-methylglutaconate	8,197 European ancestry individuals	Males and Females	2023	X100002458	NAMED	1267861	HMDB0000522		1551553	Amino Acid	Leucine, Isoleucine and Valine Metabolism	367
GCST90199887	(16 or 17)-methylstearate (a19:0 or i19:0)	8,239 European ancestry individuals	Males and Females	2023	X100002356	NAMED	2340933	HMDB0037397		3083779	Lipid	Fatty Acid, Branched	1648
GCST90199888	cinnamoylglycine	7,824 European ancestry individuals	Males and Females	2023	X100002253	NAMED	618829	HMDB0011621		709625	Xenobiotics	Food Component/Plant	4853
GCST90199889	2R,3R-dihydroxybutyrate	8,223 European ancestry individuals	Males and Females	2023	X100002367	NAMED	17215960	HMDB0000498		13120901	Lipid	Fatty Acid, Dihydroxy	2034
GCST90199890	4-hydroxyglutamate	7,226 European ancestry individuals	Males and Females	2023	X100002544	NAMED	388936	HMDB0001344	C03079	439902	Amino Acid	Glutamate Metabolism	51
GCST90199891	S-methylcysteine	8,239 European ancestry individuals	Males and Females	2023	X100002749	NAMED	22826	HMDB0002108		24417	Amino Acid	Methionine, Cysteine, SAM and Taurine Metabolism	457
GCST90199892	isoursodeoxycholate	8,234 European ancestry individuals	Males and Females	2023	X100002488	NAMED	113205	HMDB0000686	C17662	127601	Lipid	Secondary Bile Acid Metabolism	3509
GCST90199893	cis-4-decenoate (10:1n6)*	8,173 European ancestry individuals	Males and Females	2023	X100002796	NAMED	4471776	HMDB0004980		5282726	Lipid	Medium Chain Fatty Acid	1495
GCST90199894	4-oxo-retinoic acid	7,514 European ancestry individuals	Males and Females	2023	X100002825	NAMED	4941652	HMDB0006285		6437063	Cofactors and Vitamins	Vitamin A Metabolism	4428
GCST90199895	1-lignoceroyl-GPC (24:0)	8,208 European ancestry individuals	Males and Females	2023	X100002873	NAMED	24766539	HMDB0010405		24779481	Lipid	Lysophospholipid	2649
GCST90199896	sulfate*	8,230 European ancestry individuals	Males and Females	2023	X100002528	NAMED	1086	HMDB01448	C00059	5152822	Xenobiotics	Chemical	6086
GCST90199897	4-hydroxy-2-oxoglutaric acid	7,919 European ancestry individuals	Males and Females	2023	X100002537	NAMED	579	HMDB0002070	C01127	599	Lipid	Fatty Acid, Dicarboxylate	1664
GCST90199898	glycoursodeoxycholate	8,252 European ancestry individuals	Males and Females	2023	X100002911	NAMED	19973534	HMDB0000708		12310288	Lipid	Secondary Bile Acid Metabolism	3514
GCST90199899	1-(1-enyl-palmitoyl)-GPC (P-16:0)*	8,170 European ancestry individuals	Males and Females	2023	X100002875	NAMED	9093054	HMDB0010407		10917802	Lipid	Lysoplasmalogen	2833
GCST90199900	argininate*	8,226 European ancestry individuals	Males and Females	2023	X100002769	NAMED	140984	HMDB0003148		160437	Amino Acid	Urea cycle; Arginine and Proline Metabolism	522
GCST90199901	1-methyl-5-imidazoleacetate	8,171 European ancestry individuals	Males and Females	2023	X100002910	NAMED	4954265	HMDB04988		6451814	Amino Acid	Histidine Metabolism	92
GCST90199902	hydantoin-5-propionate	8,164 European ancestry individuals	Males and Females	2023	X100002514	NAMED	761	HMDB0001212	C05565	782	Amino Acid	Histidine Metabolism	77
GCST90199903	2-oxoarginine*	8,223 European ancestry individuals	Males and Females	2023	X100002784	NAMED	542	HMDB0004225	C03771	558	Amino Acid	Urea cycle; Arginine and Proline Metabolism	491
GCST90199904	pantoate	7,662 European ancestry individuals	Males and Females	2023	X100002613	NAMED	388387	HMDB0240389	C00522	5289105	Cofactors and Vitamins	Pantothenate and CoA Metabolism	4335
GCST90199905	formiminoglutamate	8,175 European ancestry individuals	Males and Females	2023	X100002500	NAMED	388370	HMDB0000854	C00439	439233	Amino Acid	Histidine Metabolism	81
GCST90199906	1-(1-enyl-palmitoyl)-GPE (P-16:0)*	8,227 European ancestry individuals	Males and Females	2023	X100003000	NAMED	10471193	HMDB0011152			Lipid	Lysoplasmalogen	2834
GCST90199907	S-methylcysteine sulfoxide	8,255 European ancestry individuals	Males and Females	2023	X100002927	NAMED	74136	HMDB0029432		82142	Amino Acid	Methionine, Cysteine, SAM and Taurine Metabolism	458
GCST90199908	2-O-methylascorbic acid	8,219 European ancestry individuals	Males and Females	2023	X100003258	NAMED	90149	HMDB0240294		54726398	Cofactors and Vitamins	Ascorbate and Aldarate Metabolism	4352
GCST90199909	eicosanedioate (C20-DC)	8,258 European ancestry individuals	Males and Females	2023	X100002951	NAMED	68030			75502	Lipid	Fatty Acid, Dicarboxylate	1702
GCST90199910	1-(1-enyl-stearoyl)-GPE (P-18:0)*	8,249 European ancestry individuals	Males and Females	2023	X100003001	NAMED					Lipid	Lysoplasmalogen	2838
GCST90199911	beta-citrylglutamate	8,226 European ancestry individuals	Males and Females	2023	X100003271	NAMED	19992713		C20775	189741	Amino Acid	Glutamate Metabolism	56
GCST90199912	N-oleoyltaurine	7,375 European ancestry individuals	Males and Females	2023	X100003119	NAMED	4941625			6437033	Lipid	Endocannabinoid	2172
GCST90199913	docosadioate (C22-DC)	8,225 European ancestry individuals	Males and Females	2023	X100002952	NAMED	214170	HMDB0061714	C14240	7641	Lipid	Fatty Acid, Dicarboxylate	1704
GCST90199914	oleoyl-linoleoyl-glycerol (18:1/18:2) [2]	8,069 European ancestry individuals	Males and Females	2023	X100002990	NAMED	29788004	HMDB0007219		71433693	Lipid	Diacylglycerol	2927
GCST90199915	imidazole propionate	7,776 European ancestry individuals	Males and Females	2023	X100003434	NAMED	63798	HMDB0002271		70630	Amino Acid	Histidine Metabolism	80
GCST90199916	linoleoylcarnitine (C18:2)*	8,268 European ancestry individuals	Males and Females	2023	X100003151	NAMED	4952667	HMDB0006469		6450015	Lipid	Fatty Acid Metabolism (Acyl Carnitine, Polyunsaturated)	1891
GCST90199917	pregnanediol-3-glucuronide	7,905 European ancestry individuals	Males and Females	2023	X100003470	NAMED	110346	HMDB0010318		123796	Lipid	Progestin Steroids	3283
GCST90199918	carboxyethyl-GABA	8,090 European ancestry individuals	Males and Females	2023	X100003260	NAMED	2474	HMDB0002201		2572	Amino Acid	Glutamate Metabolism	58
GCST90199919	alliin	6,517 European ancestry individuals	Males and Females	2023	X100003473	NAMED	78760	HMDB0033592	C08265	87310	Xenobiotics	Food Component/Plant	4816
GCST90199920	trimethylamine N-oxide	8,218 European ancestry individuals	Males and Females	2023	X100003397	NAMED	1113	HMDB0000925	C01104	1145	Lipid	Phospholipid Metabolism	2243
GCST90199921	dihydroferulate	6,398 European ancestry individuals	Males and Females	2023	X100003432	NAMED	13701	HMDB0062121		14340	Xenobiotics	Food Component/Plant	4879
GCST90199922	prolylglycine	7,907 European ancestry individuals	Males and Females	2023	X100003674	NAMED	4932143	HMDB0011178		6426709	Peptide	Dipeptide	947
GCST90199923	N-palmitoylglycine	8,236 European ancestry individuals	Males and Females	2023	X100003686	NAMED	133100	HMDB0013034		151008	Lipid	Fatty Acid Metabolism (Acyl Glycine)	1823
GCST90199924	N-methyltaurine	5,440 European ancestry individuals	Males and Females	2023	X100004056	NAMED	7594			7882	Amino Acid	Methionine, Cysteine, SAM and Taurine Metabolism	472
GCST90199925	succinimide	5,865 European ancestry individuals	Males and Females	2023	X100003696	NAMED	10955	HMDB0240653	C07273	11439	Xenobiotics	Chemical	6198
GCST90199926	N-acetylcarnosine	8,233 European ancestry individuals	Males and Females	2023	X100004046	NAMED	8079136	HMDB0012881		9903482	Amino Acid	Histidine Metabolism	86
GCST90199927	histidine betaine (hercynine)*	7,518 European ancestry individuals	Males and Females	2023	X100004059	NAMED	2340795	HMDB0029422		3083620	Xenobiotics	Food Component/Plant	4931
GCST90199928	2-stearoyl-GPE (18:0)*	8,073 European ancestry individuals	Males and Females	2023	X100003901	NAMED	24769218	HMDB0011129		53480667;90658453	Lipid	Lysophospholipid	2670
GCST90199929	margaroylcarnitine (C17)*	8,112 European ancestry individuals	Males and Females	2023	X100004054	NAMED	35015987	HMDB0006210		53477803	Lipid	Fatty Acid Metabolism (Acyl Carnitine, Long Chain Saturated)	1865
GCST90199930	(R)-3-hydroxybutyrylcarnitine	7,787 European ancestry individuals	Males and Females	2023	X100003926	NAMED		HMDB0013127		53481617	Lipid	Fatty Acid Metabolism (Acyl Carnitine, Hydroxy)	1919
GCST90199931	lanthionine	7,760 European ancestry individuals	Males and Females	2023	X100003892	NAMED	88959	HMDB0240656		98504	Amino Acid	Methionine, Cysteine, SAM and Taurine Metabolism	466
GCST90199932	mannonate*	8,166 European ancestry individuals	Males and Females	2023	X100003695	NAMED	2496757			3246006	Xenobiotics	Food Component/Plant	4959
GCST90199933	3b-hydroxy-5-cholenoic acid	6,846 European ancestry individuals	Males and Females	2023	X100004182	NAMED	83950	HMDB0000308		92997	Lipid	Secondary Bile Acid Metabolism	3539
GCST90199934	2-hydroxydecanoate	8,267 European ancestry individuals	Males and Females	2023	X100004089	NAMED	20195	HMDB0094656		21488	Lipid	Fatty Acid, Monohydroxy	1962
GCST90199935	glycohyocholate	7,095 European ancestry individuals	Males and Females	2023	X100004083	NAMED		HMDB0000138		71361462	Lipid	Secondary Bile Acid Metabolism	3526
GCST90199936	3-methyl catechol sulfate (2)	6,320 European ancestry individuals	Males and Females	2023	X100004110	NAMED					Xenobiotics	Benzoate Metabolism	4503
GCST90199937	2-aminooctanoate	8,178 European ancestry individuals	Males and Females	2023	X100004227	NAMED	62727	HMDB0000991		69522	Lipid	Fatty Acid, Amino	1755
GCST90199938	3-methyl catechol sulfate (1)	8,233 European ancestry individuals	Males and Females	2023	X100004112	NAMED				118431379	Xenobiotics	Benzoate Metabolism	4502
GCST90199939	4-methylcatechol sulfate	8,229 European ancestry individuals	Males and Females	2023	X100004111	NAMED		HMDB0240459		54104170	Xenobiotics	Benzoate Metabolism	4505
GCST90199940	guaiacol sulfate	8,262 European ancestry individuals	Males and Females	2023	X100004208	NAMED	21078	HMDB0060013		22473	Xenobiotics	Benzoate Metabolism	4501
GCST90199941	gamma-CEHC glucuronide*	6,305 European ancestry individuals	Males and Females	2023	X100004243	NAMED				121596235	Cofactors and Vitamins	Tocopherol Metabolism	4369
GCST90199942	dimethyl sulfone	7,905 European ancestry individuals	Males and Females	2023	X100004284	NAMED	5978	HMDB0004983	C11142	6213	Xenobiotics	Chemical	6152
GCST90199943	2-piperidinone	8,225 European ancestry individuals	Males and Females	2023	X100004295	NAMED	12144	HMDB0011749		12665	Xenobiotics	Food Component/Plant	4636
GCST90199944	indolin-2-one	7,027 European ancestry individuals	Males and Females	2023	X100004318	NAMED	284794	HMDB0061918	C12312	321710	Xenobiotics	Food Component/Plant	4938
GCST90199945	sphingomyelin (d18:1/14:0, d16:1/16:0)*	8,254 European ancestry individuals	Males and Females	2023	X100004328	NAMED	9608732	HMDB0012097		11433862	Lipid	Sphingomyelins	3113
GCST90199946	3-acetylphenol sulfate	6,897 European ancestry individuals	Males and Females	2023	X100004326	NAMED	16230535				Xenobiotics	Chemical	6107
GCST90199947	sphingomyelin (d18:2/16:0, d18:1/16:1)*	8,272 European ancestry individuals	Males and Females	2023	X100004329	NAMED					Lipid	Sphingomyelins	3117
GCST90199948	S-allylcysteine	6,857 European ancestry individuals	Males and Females	2023	X100004509	NAMED	88744	HMDB0034323		98280	Xenobiotics	Food Component/Plant	5044
GCST90199949	6-oxopiperidine-2-carboxylate	8,032 European ancestry individuals	Males and Females	2023	X100004499	NAMED	2282737	HMDB0061705		3014237	Amino Acid	Lysine Metabolism	133
GCST90199950	2-aminophenol sulfate	8,264 European ancestry individuals	Males and Females	2023	X100004322	NAMED	158022	HMDB0061116		181670	Xenobiotics	Food Component/Plant	5250
GCST90199951	N-acetylalliin	5,432 European ancestry individuals	Males and Females	2023	X100005367	NAMED				122164824	Xenobiotics	Food Component/Plant	4817
GCST90199952	2-aminoheptanoate	8,238 European ancestry individuals	Males and Females	2023	X100004542	NAMED	198338	HMDB0094649		227939	Lipid	Fatty Acid, Amino	1750
GCST90199953	3-methoxytyramine sulfate	5,419 European ancestry individuals	Males and Females	2023	X100004634	NAMED	21233674			54133459	Amino Acid	Tyrosine Metabolism	206
GCST90199954	N2,N5-diacetylornithine	7,596 European ancestry individuals	Males and Females	2023	X100004575	NAMED	8573834	HMDB0240345		65977	Amino Acid	Urea cycle; Arginine and Proline Metabolism	510
GCST90199955	ferulic acid 4-sulfate	7,332 European ancestry individuals	Males and Females	2023	X100005389	NAMED	4878542	HMDB0029200		6305574	Xenobiotics	Food Component/Plant	4901
GCST90199956	1H-indole-7-acetic acid	5,986 European ancestry individuals	Males and Females	2023	X100004601	NAMED	13535457			18356439	Xenobiotics	Bacterial/Fungal	5327
GCST90199957	3-(3-hydroxyphenyl)propionate sulfate	5,773 European ancestry individuals	Males and Females	2023	X100005391	NAMED	162993	HMDB0094710		187488	Xenobiotics	Benzoate Metabolism	4568
GCST90199958	1-linolenoyl-GPC (18:3)*	8,261 European ancestry individuals	Males and Females	2023	X100005350	NAMED		HMDB0010388	C04100	24779469	Lipid	Lysophospholipid	2618
GCST90199959	O-sulfo-L-tyrosine	8,229 European ancestry individuals	Males and Females	2023	X100005384	NAMED	448617	HMDB0155722		514186	Xenobiotics	Chemical	6089
GCST90199960	N-formylanthranilic acid	7,534 European ancestry individuals	Males and Females	2023	X100004561	NAMED	91624	HMDB0004089	C05653	101399	Amino Acid	Tryptophan Metabolism	274
GCST90199961	methionine sulfone	8,254 European ancestry individuals	Males and Females	2023	X100004635	NAMED	63154	HMDB0062174		69961	Amino Acid	Methionine, Cysteine, SAM and Taurine Metabolism	439
GCST90199962	acisoga	7,489 European ancestry individuals	Males and Females	2023	X100004541	NAMED	114601	HMDB0061384		129397	Amino Acid	Polyamine Metabolism	551
GCST90199963	17alpha-hydroxypregnanolone glucuronide	5,582 European ancestry individuals	Males and Females	2023	X100005418	NAMED					Lipid	Pregnenolone Steroids	3248
GCST90199964	etiocholanolone glucuronide	7,821 European ancestry individuals	Males and Females	2023	X100005403	NAMED		HMDB0004484		270605	Lipid	Androgenic Steroids	3353
GCST90199965	fructosyllysine	8,238 European ancestry individuals	Males and Females	2023	X100005373	NAMED	110281	HMDB0034879		9839580	Amino Acid	Lysine Metabolism	121
GCST90199966	1-(1-enyl-oleoyl)-GPE (P-18:1)*	8,157 European ancestry individuals	Males and Females	2023	X100005372	NAMED					Lipid	Lysoplasmalogen	2836
GCST90199967	N-acetyltaurine	8,160 European ancestry individuals	Males and Females	2023	X100005466	NAMED	140553	HMDB0240253		159864	Amino Acid	Methionine, Cysteine, SAM and Taurine Metabolism	473
GCST90199968	1-palmitoyl-GPG (16:0)*	7,708 European ancestry individuals	Males and Females	2023	X100005717	NAMED	2548639			3300276	Lipid	Lysophospholipid	2708
GCST90199969	1-oleoyl-GPG (18:1)*	6,990 European ancestry individuals	Males and Females	2023	X100005716	NAMED	34999689				Lipid	Lysophospholipid	2713
GCST90199970	octadecenedioylcarnitine (C18:1-DC)*	8,245 European ancestry individuals	Males and Females	2023	X100005996	NAMED	28639201				Lipid	Fatty Acid Metabolism (Acyl Carnitine, Dicarboxylate)	1918
GCST90199971	3-methylglutarylcarnitine (2)	8,220 European ancestry individuals	Males and Females	2023	X100005850	NAMED	113619	HMDB0000552		128145	Amino Acid	Leucine, Isoleucine and Valine Metabolism	375
GCST90199972	sphingomyelin (d18:1/24:1, d18:2/24:0)*	8,267 European ancestry individuals	Males and Females	2023	X100005986	NAMED	24846874	HMDB0012107		44260126	Lipid	Sphingomyelins	3129
GCST90199973	methyl glucopyranoside (alpha + beta)	7,973 European ancestry individuals	Males and Females	2023	X100005864	NAMED		HMDB0029965		445238;3036743	Xenobiotics	Food Component/Plant	5090
GCST90199974	9-hydroxystearate	7,474 European ancestry individuals	Males and Females	2023	X100005834	NAMED	7844595	HMDB0061661		9570127	Lipid	Fatty Acid, Monohydroxy	2002
GCST90199975	sphingomyelin (d18:2/14:0, d18:1/14:1)*	8,278 European ancestry individuals	Males and Females	2023	X100005985	NAMED					Lipid	Sphingomyelins	3114
GCST90199976	1-dihomo-linolenylglycerol (20:3)	6,470 European ancestry individuals	Males and Females	2023	X100006121	NAMED					Lipid	Monoacylglycerol	2861
GCST90199977	4-hydroxychlorothalonil	8,216 European ancestry individuals	Males and Females	2023	X100006082	NAMED	31530	HMDB0240624		34217	Xenobiotics	Chemical	6213
GCST90199978	vanillactate	7,935 European ancestry individuals	Males and Females	2023	X100006129	NAMED	141152	HMDB0000913		160637	Amino Acid	Tyrosine Metabolism	201
GCST90199979	myristoleoylcarnitine (C14:1)*	8,257 European ancestry individuals	Males and Females	2023	X100006051	NAMED	34999520	HMDB0240588		129691961	Lipid	Fatty Acid Metabolism (Acyl Carnitine, Monounsaturated)	1884
GCST90199980	N-formylphenylalanine	7,229 European ancestry individuals	Males and Females	2023	X100006056	NAMED	663938	HMDB0240317		759256;7064571	Amino Acid	Tyrosine Metabolism	227
GCST90199981	2-acetamidophenol sulfate	6,984 European ancestry individuals	Males and Females	2023	X100006190	NAMED	158023			181671	Xenobiotics	Food Component/Plant	5249
GCST90199982	4-vinylguaiacol sulfate	7,592 European ancestry individuals	Males and Females	2023	X100006126	NAMED		HMDB0127980		53803570	Xenobiotics	Food Component/Plant	5116
GCST90199983	5alpha-androstan-3alpha,17beta-diol monosulfate (2)	5,920 European ancestry individuals	Males and Females	2023	X100006005	NAMED				121596225	Lipid	Androgenic Steroids	3379
GCST90199984	vanillic alcohol sulfate	5,076 European ancestry individuals	Males and Females	2023	X100006125	NAMED		HMDB0041788			Amino Acid	Tyrosine Metabolism	228
GCST90199985	methyl-4-hydroxybenzoate sulfate	8,285 European ancestry individuals	Males and Females	2023	X100006116	NAMED		HMDB0041646		10657183	Xenobiotics	Benzoate Metabolism	4544
GCST90199986	eugenol sulfate	7,063 European ancestry individuals	Males and Females	2023	X100006171	NAMED	157181	HMDB0135245		180632	Xenobiotics	Food Component/Plant	5122
GCST90199987	2-methoxyresorcinol sulfate	5,897 European ancestry individuals	Males and Females	2023	X100006184	NAMED				122164840	Xenobiotics	Chemical	6220
GCST90199988	tyramine O-sulfate	7,254 European ancestry individuals	Males and Females	2023	X100006092	NAMED	134849	HMDB0006409		153005	Amino Acid	Tyrosine Metabolism	226
GCST90199989	4-methylguaiacol sulfate	7,141 European ancestry individuals	Males and Females	2023	X100006105	NAMED					Xenobiotics	Benzoate Metabolism	4500
GCST90199990	3-hydroxypyridine sulfate	8,270 European ancestry individuals	Males and Females	2023	X100006098	NAMED	16232314	HMDB0240652		22642043	Xenobiotics	Chemical	6221
GCST90199991	arabonate/xylonate	8,211 European ancestry individuals	Males and Females	2023	X100006115	NAMED		HMDB0000539	C00502,C05411	122045;6602431	Carbohydrate	Pentose Metabolism	1283
GCST90199992	octadecanedioylcarnitine (C18-DC)*	8,049 European ancestry individuals	Males and Females	2023	X100005998	NAMED	28639203				Lipid	Fatty Acid Metabolism (Acyl Carnitine, Dicarboxylate)	1917
GCST90199993	phenylacetylcarnitine	8,127 European ancestry individuals	Males and Females	2023	X100006108	NAMED				101724840	Peptide	Acetylated Peptides	1184
GCST90199994	ethylparaben sulfate	6,408 European ancestry individuals	Males and Females	2023	X100006271	NAMED				22908099	Xenobiotics	Chemical	6229
GCST90199995	sphingomyelin (d18:1/20:2, d18:2/20:1, d16:1/22:2)*	8,124 European ancestry individuals	Males and Females	2023	X100006293	NAMED					Lipid	Sphingomyelins	3123
GCST90199996	sphingomyelin (d18:1/20:1, d18:2/20:0)*	8,255 European ancestry individuals	Males and Females	2023	X100006292	NAMED					Lipid	Sphingomyelins	3122
GCST90199997	behenoyl sphingomyelin (d18:1/22:0)*	8,260 European ancestry individuals	Males and Females	2023	X100006294	NAMED	24846873	HMDB0012103		44260125	Lipid	Sphingomyelins	3106
GCST90199998	propyl 4-hydroxybenzoate sulfate	7,855 European ancestry individuals	Males and Females	2023	X100006264	NAMED	48063224	HMDB0135261		131838881	Xenobiotics	Benzoate Metabolism	4546
GCST90199999	4-methoxyphenol sulfate	7,500 European ancestry individuals	Males and Females	2023	X100006262	NAMED				14199589	Amino Acid	Tyrosine Metabolism	193
GCST90200000	umbelliferone sulfate	5,598 European ancestry individuals	Males and Females	2023	X100006282	NAMED	114800	HMDB0240565		129659	Xenobiotics	Food Component/Plant	5119
GCST90200001	sphingomyelin (d18:1/20:0, d16:1/22:0)*	8,257 European ancestry individuals	Males and Females	2023	X100006290	NAMED	23113477	HMDB0012102		44260124	Lipid	Sphingomyelins	3121
GCST90200002	6-hydroxyindole sulfate	8,229 European ancestry individuals	Males and Females	2023	X100006260	NAMED		HMDB0000682		122198196	Xenobiotics	Chemical	6235
GCST90200003	p-cresol glucuronide*	7,969 European ancestry individuals	Males and Females	2023	X100006191	NAMED	135751	HMDB0011686		154035	Amino Acid	Tyrosine Metabolism	225
GCST90200004	N-carbamoylalanine	7,315 European ancestry individuals	Males and Females	2023	X100006369	NAMED	377278			426409	Amino Acid	Alanine and Aspartate Metabolism	35
GCST90200005	citraconate/glutaconate	8,263 European ancestry individuals	Males and Females	2023	X100006438	NAMED		HMDB0000634,HMDB0000620	C02226,C02214	5280498;643798	Energy	TCA Cycle	1462
GCST90200006	1,2,3-benzenetriol sulfate (2)	7,484 European ancestry individuals	Males and Females	2023	X100006374	NAMED		HMDB0060018,HMDB0060016		92013662;54110629	Xenobiotics	Chemical	6218
GCST90200007	3-methoxycatechol sulfate (2)	7,286 European ancestry individuals	Males and Females	2023	X100006376	NAMED					Xenobiotics	Benzoate Metabolism	4542
GCST90200008	C-glycosyltryptophan	8,204 European ancestry individuals	Males and Females	2023	X100006379	NAMED	9157171	HMDB0240296		10981970	Amino Acid	Tryptophan Metabolism	261
GCST90200009	3-methoxycatechol sulfate (1)	8,194 European ancestry individuals	Males and Females	2023	X100006375	NAMED				129892430	Xenobiotics	Benzoate Metabolism	4541
GCST90200010	sphingomyelin (d18:1/22:1, d18:2/22:0, d16:1/24:1)*	8,246 European ancestry individuals	Males and Females	2023	X100006295	NAMED	29368329	HMDB0012104			Lipid	Sphingomyelins	3126
GCST90200011	arabitol/xylitol	8,219 European ancestry individuals	Males and Females	2023	X100006430	NAMED		HMDB0001851,HMDB0000568,HMDB0002917	C00379,C00542,C01904	439255;94154;6912	Carbohydrate	Pentose Metabolism	1277
GCST90200012	3-hydroxyhexanoate	8,268 European ancestry individuals	Males and Females	2023	X100006367	NAMED	133518	HMDB0061652,HMDB0010718		151492	Lipid	Fatty Acid, Monohydroxy	1979
GCST90200013	sphingomyelin (d18:1/22:2, d18:2/22:1, d16:1/24:2)*	8,267 European ancestry individuals	Males and Females	2023	X100006296	NAMED					Lipid	Sphingomyelins	3127
GCST90200014	3beta-hydroxy-5-cholestenoate	8,259 European ancestry individuals	Males and Females	2023	X100006370	NAMED		HMDB0012453	C17333	165511	Lipid	Sterol	3209
GCST90200015	N-acetylkynurenine (2)	6,193 European ancestry individuals	Males and Females	2023	X100006378	NAMED		HMDB0240342		73817779	Amino Acid	Tryptophan Metabolism	270
GCST90200016	dopamine 4-sulfate	6,888 European ancestry individuals	Males and Females	2023	X100006360	NAMED	110461	HMDB0004148	C13691	68517194	Amino Acid	Tyrosine Metabolism	223
GCST90200017	sphingomyelin (d17:1/16:0, d18:1/15:0, d16:1/17:0)*	8,261 European ancestry individuals	Males and Females	2023	X100006314	NAMED	28532779				Lipid	Sphingomyelins	3115
GCST90200018	adipoylcarnitine (C6-DC)	8,216 European ancestry individuals	Males and Females	2023	X100006614	NAMED	28540385	HMDB0061677		71296139	Lipid	Fatty Acid Metabolism (Acyl Carnitine, Dicarboxylate)	1907
GCST90200019	dopamine 3-O-sulfate	8,252 European ancestry individuals	Males and Females	2023	X100006361	NAMED	108936	HMDB0006275	C13690	122136	Amino Acid	Tyrosine Metabolism	224
GCST90200020	lignoceroyl sphingomyelin (d18:1/24:0)	8,250 European ancestry individuals	Males and Females	2023	X100006298	NAMED	24846875				Lipid	Sphingomyelins	3108
GCST90200021	N-acetylglucosamine/N-acetylgalactosamine	7,940 European ancestry individuals	Males and Females	2023	X100006435	NAMED		HMDB0000212,HMDB0000215	C01074	439174;84265	Carbohydrate	Aminosugar Metabolism	1433
GCST90200022	glycochenodeoxycholate 3-sulfate	8,123 European ancestry individuals	Males and Females	2023	X100006641	NAMED		HMDB0002409,HMDB0002497		21116917;21125002;	Lipid	Primary Bile Acid Metabolism	3474
GCST90200023	trans-3,4-methyleneheptanoate	7,104 European ancestry individuals	Males and Females	2023	X100006651	NAMED					Xenobiotics	Food Component/Plant	5151
GCST90200024	taurodeoxycholic acid 3-sulfate	7,333 European ancestry individuals	Males and Females	2023	X100006644	NAMED					Lipid	Secondary Bile Acid Metabolism	3490
GCST90200025	phenol glucuronide	4,466 European ancestry individuals	Males and Females	2023	X100006679	NAMED	78692	HMDB0060014		87235	Amino Acid	Tyrosine Metabolism	191
GCST90200026	glycodeoxycholate 3-sulfate	8,066 European ancestry individuals	Males and Females	2023	X100006642	NAMED				101602538	Lipid	Secondary Bile Acid Metabolism	3540
GCST90200027	4-hydroxyphenylacetoylcarnitine	7,523 European ancestry individuals	Males and Females	2023	X100006619	NAMED					Amino Acid	Tyrosine Metabolism	180
GCST90200028	1-stearoyl-2-oleoyl-GPC (18:0/18:1)	8,257 European ancestry individuals	Males and Females	2023	X100008904	NAMED	24766704	HMDB0008038		24778825	Lipid	Phosphatidylcholine (PC)	2322
GCST90200029	linoleoyl ethanolamide	7,214 European ancestry individuals	Males and Females	2023	X100006726	NAMED	4446566	HMDB0012252		5283446	Lipid	Endocannabinoid	2182
GCST90200030	1,2-dilinoleoyl-GPC (18:2/18:2)	8,227 European ancestry individuals	Males and Females	2023	X100008903	NAMED	4450312	HMDB0008138		5288075	Lipid	Phosphatidylcholine (PC)	2359
GCST90200031	nonanoylcarnitine (C9)	7,669 European ancestry individuals	Males and Females	2023	X100006620	NAMED	28533402	HMDB0013288		91825642	Lipid	Fatty Acid Metabolism (Acyl Carnitine, Medium Chain)	1857
GCST90200032	2-hydroxybutyrate/2-hydroxyisobutyrate	8,215 European ancestry individuals	Males and Females	2023	X100008928	NAMED		HMDB0000729,HMDB00008	C21297,C05984	11671;440864;4277439	Amino Acid	Glutathione Metabolism	582
GCST90200033	sphingomyelin (d18:2/23:0, d18:1/23:1, d17:1/24:1)*	8,272 European ancestry individuals	Males and Females	2023	X100008956	NAMED				134757653	Lipid	Sphingomyelins	3128
GCST90200034	tricosanoyl sphingomyelin (d18:1/23:0)*	8,257 European ancestry individuals	Males and Females	2023	X100008955	NAMED		HMDB0012105			Lipid	Sphingomyelins	3107
GCST90200035	palmitoyl dihydrosphingomyelin (d18:0/16:0)*	8,269 European ancestry individuals	Males and Females	2023	X100008954	NAMED	8115586	HMDB0010168		9939965	Lipid	Dihydrosphingomyelins	3099
GCST90200036	1-palmitoleoylglycerol (16:1)*	6,432 European ancestry individuals	Males and Females	2023	X100008952	NAMED					Lipid	Monoacylglycerol	2852
GCST90200037	1-stearoyl-2-linoleoyl-GPC (18:0/18:2)*	8,231 European ancestry individuals	Males and Females	2023	X100008980	NAMED		HMDB0008039		6441487	Lipid	Phosphatidylcholine (PC)	2325
GCST90200038	1-palmitoyl-2-palmitoleoyl-GPC (16:0/16:1)*	8,276 European ancestry individuals	Males and Females	2023	X100008984	NAMED		HMDB0007969		6443788	Lipid	Phosphatidylcholine (PC)	2279
GCST90200039	1-stearoyl-2-linoleoyl-GPE (18:0/18:2)*	8,241 European ancestry individuals	Males and Females	2023	X100008976	NAMED	7825699	HMDB0008994		9546749	Lipid	Phosphatidylethanolamine (PE)	2429
GCST90200040	sphingomyelin (d18:2/24:1, d18:1/24:2)*	8,273 European ancestry individuals	Males and Females	2023	X100008957	NAMED				85336023	Lipid	Sphingomyelins	3130
GCST90200041	1-palmitoyl-2-stearoyl-GPC (16:0/18:0)	8,271 European ancestry individuals	Males and Females	2023	X100008921	NAMED	24766643	HMDB0007970	C03889	24778686	Lipid	Phosphatidylcholine (PC)	2281
GCST90200042	oleate/vaccenate (18:1)	8,230 European ancestry individuals	Males and Females	2023	X100008930	NAMED		HMDB0003231,HMDB0000573,HMDB0240219,HMDB0000207	C21944,C08367,C01712,C00712	5281127;445639;5281127;445639	Lipid	Long Chain Monounsaturated Fatty Acid	1533
GCST90200043	1-palmitoyl-2-docosahexaenoyl-GPC (16:0/22:6)	8,256 European ancestry individuals	Males and Females	2023	X100008915	NAMED	4946007	HMDB0007991		6441886	Lipid	Phosphatidylcholine (PC)	2303
GCST90200044	1-(1-enyl-stearoyl)-2-oleoyl-GPE (P-18:0/18:1)	8,258 European ancestry individuals	Males and Females	2023	X100008919	NAMED	24769260	HMDB0011375		42607457	Lipid	Plasmalogen	2809
GCST90200045	1-stearoyl-2-arachidonoyl-GPE (18:0/20:4)	8,259 European ancestry individuals	Males and Females	2023	X100008977	NAMED	4451158	HMDB0009003	C05210	5289133	Lipid	Phosphatidylethanolamine (PE)	2438
GCST90200046	1-stearoyl-2-docosahexaenoyl-GPC (18:0/22:6)	8,257 European ancestry individuals	Males and Females	2023	X100008916	NAMED		HMDB0008057		24778876	Lipid	Phosphatidylcholine (PC)	2339
GCST90200047	sphingomyelin (d18:1/17:0, d17:1/18:0, d19:1/16:0)	8,252 European ancestry individuals	Males and Females	2023	X100008920	NAMED				46891763	Lipid	Sphingomyelins	3118
GCST90200048	1-(1-enyl-palmitoyl)-2-arachidonoyl-GPE (P-16:0/20:4)*	8,262 European ancestry individuals	Males and Females	2023	X100009002	NAMED	24769238	HMDB0011352		52925126	Lipid	Plasmalogen	2804
GCST90200049	myristoyl dihydrosphingomyelin (d18:0/14:0)*	8,254 European ancestry individuals	Males and Females	2023	X100009038	NAMED	24846886	HMDB0012085		44260138	Lipid	Dihydrosphingomyelins	3098
GCST90200050	5-hydroxyindole sulfate	6,163 European ancestry individuals	Males and Females	2023	X100009042	NAMED				129817528	Amino Acid	Tryptophan Metabolism	320
GCST90200051	1-palmitoyl-2-dihomo-linolenoyl-GPC (16:0/20:3n3 or 6)*	8,230 European ancestry individuals	Males and Females	2023	X100008985	NAMED					Lipid	Phosphatidylcholine (PC)	2293
GCST90200052	1-(1-enyl-palmitoyl)-2-arachidonoyl-GPC (P-16:0/20:4)*	8,251 European ancestry individuals	Males and Females	2023	X100009014	NAMED	24767495	HMDB0011220			Lipid	Plasmalogen	2813
GCST90200053	sphingomyelin (d18:1/21:0, d17:1/22:0, d16:1/23:0)*	8,242 European ancestry individuals	Males and Females	2023	X100009025	NAMED					Lipid	Sphingomyelins	3124
GCST90200054	1-palmitoyl-2-arachidonoyl-GPE (16:0/20:4)*	8,257 European ancestry individuals	Males and Females	2023	X100008990	NAMED	7825750	HMDB0005323	C05210	9546800	Lipid	Phosphatidylethanolamine (PE)	2416
GCST90200055	lactosyl-N-palmitoyl-sphingosine (d18:1/16:0)	8,266 European ancestry individuals	Males and Females	2023	X100009030	NAMED				53477895	Lipid	Lactosylceramides (LCER)	3087
GCST90200056	sphingomyelin (d18:0/18:0, d19:0/17:0)*	8,274 European ancestry individuals	Males and Females	2023	X100009027	NAMED	24846878	HMDB0012087		44260130	Lipid	Dihydrosphingomyelins	3101
GCST90200057	1-(1-enyl-palmitoyl)-2-oleoyl-GPC (P-16:0/18:1)*	8,222 European ancestry individuals	Males and Females	2023	X100009007	NAMED		HMDB0007996		34779384	Lipid	Plasmalogen	2806
GCST90200058	1-(1-enyl-stearoyl)-2-arachidonoyl-GPE (P-18:0/20:4)*	8,254 European ancestry individuals	Males and Females	2023	X100008999	NAMED	7826008	HMDB0005779		9547058	Lipid	Plasmalogen	2818
GCST90200059	behenoyl dihydrosphingomyelin (d18:0/22:0)*	8,275 European ancestry individuals	Males and Females	2023	X100009026	NAMED	24846880	HMDB0012091		44260132	Lipid	Dihydrosphingomyelins	3100
GCST90200060	1-(1-enyl-palmitoyl)-2-linoleoyl-GPC (P-16:0/18:2)*	8,260 European ancestry individuals	Males and Females	2023	X100009009	NAMED	24767486	HMDB0011211		24779386	Lipid	Plasmalogen	2814
GCST90200061	1-(1-enyl-palmitoyl)-2-oleoyl-GPE (P-16:0/18:1)*	8,264 European ancestry individuals	Males and Females	2023	X100009005	NAMED	24769228	HMDB0011342		52925128	Lipid	Plasmalogen	2800
GCST90200062	1-palmitoyl-2-arachidonoyl-GPI (16:0/20:4)*	8,057 European ancestry individuals	Males and Females	2023	X100008993	NAMED	24767674	HMDB0009789			Lipid	Phosphatidylinositol (PI)	2539
GCST90200063	1-palmitoyl-2-docosahexaenoyl-GPE (16:0/22:6)*	8,262 European ancestry individuals	Males and Females	2023	X100008991	NAMED	7825749	HMDB0008946		9546799	Lipid	Phosphatidylethanolamine (PE)	2418
GCST90200064	N-palmitoyl-sphinganine (d18:0/16:0)	8,208 European ancestry individuals	Males and Females	2023	X100009028	NAMED	4446685	HMDB11760		5283572	Lipid	Dihydroceramides	3009
GCST90200065	1-stearoyl-2-docosahexaenoyl-GPE (18:0/22:6)*	8,251 European ancestry individuals	Males and Females	2023	X100008992	NAMED	7825748	HMDB0009012		9546798	Lipid	Phosphatidylethanolamine (PE)	2442
GCST90200066	gamma-tocopherol/beta-tocopherol	8,231 European ancestry individuals	Males and Females	2023	X100008998	NAMED		HMDB0006335,HMDB0001492	C14152,C02483		Cofactors and Vitamins	Tocopherol Metabolism	4382
GCST90200067	1-stearoyl-2-linoleoyl-GPI (18:0/18:2)	8,113 European ancestry individuals	Males and Females	2023	X100008994	NAMED	24767694	HMDB0009809			Lipid	Phosphatidylinositol (PI)	2543
GCST90200068	1,2-dilinoleoyl-GPE (18:2/18:2)*	6,804 European ancestry individuals	Males and Females	2023	X100009217	NAMED	7825762	HMDB0009093		9546812	Lipid	Phosphatidylethanolamine (PE)	2452
GCST90200069	phenylacetylglutamate	6,227 European ancestry individuals	Males and Females	2023	X100009045	NAMED	9754592	HMDB0059772		11579826	Peptide	Acetylated Peptides	1186
GCST90200070	1-(1-enyl-palmitoyl)-2-palmitoleoyl-GPC (P-16:0/16:1)*	8,083 European ancestry individuals	Males and Females	2023	X100009160	NAMED	24767482	HMDB0011207		52923882	Lipid	Plasmalogen	2803
GCST90200071	palmitoylcholine	8,209 European ancestry individuals	Males and Females	2023	X100009233	NAMED	133731	HMDB0240592		151731	Lipid	Fatty Acid Metabolism (Acyl Choline)	1943
GCST90200072	thioproline	8,226 European ancestry individuals	Males and Females	2023	X100009232	NAMED	84120	HMDB0062164		93176	Xenobiotics	Chemical	6239
GCST90200073	1-linoleoyl-2-arachidonoyl-GPC (18:2/20:4n6)*	8,063 European ancestry individuals	Males and Females	2023	X100009131	NAMED	24766809	HMDB0008147	C05208	24778979	Lipid	Phosphatidylcholine (PC)	2365
GCST90200074	1-linoleoyl-GPG (18:2)*	8,115 European ancestry individuals	Males and Females	2023	X100009227	NAMED					Lipid	Lysophospholipid	2715
GCST90200075	1-(1-enyl-palmitoyl)-2-linoleoyl-GPE (P-16:0/18:2)*	8,254 European ancestry individuals	Males and Females	2023	X100009069	NAMED	24769229	HMDB0011343		52925127	Lipid	Plasmalogen	2801
GCST90200076	1-(1-enyl-stearoyl)-2-linoleoyl-GPE (P-18:0/18:2)*	8,261 European ancestry individuals	Males and Females	2023	X100009225	NAMED	24769261	HMDB0011376			Lipid	Plasmalogen	2810
GCST90200077	1-stearoyl-2-oleoyl-GPI (18:0/18:1)*	8,111 European ancestry individuals	Males and Females	2023	X100009181	NAMED					Lipid	Phosphatidylinositol (PI)	2542
GCST90200078	1-myristoyl-2-arachidonoyl-GPC (14:0/20:4)*	8,264 European ancestry individuals	Males and Females	2023	X100009139	NAMED	24766559	HMDB0007883		24778634	Lipid	Phosphatidylcholine (PC)	2266
GCST90200079	1-oleoyl-2-arachidonoyl-GPE (18:1/20:4)*	8,121 European ancestry individuals	Males and Females	2023	X100009219	NAMED	24768534	HMDB0009069		348281223	Lipid	Phosphatidylethanolamine (PE)	2447
GCST90200080	1-palmitoyl-2-oleoyl-GPI (16:0/18:1)*	8,123 European ancestry individuals	Males and Females	2023	X100009066	NAMED	24767668	HMDB0009783		71296232	Lipid	Phosphatidylinositol (PI)	2534
GCST90200081	1-oleoyl-2-docosahexaenoyl-GPC (18:1/22:6)*	8,267 European ancestry individuals	Males and Females	2023	X100009130	NAMED	24766785	HMDB0008123		24778955	Lipid	Phosphatidylcholine (PC)	2358
GCST90200082	1-oleoyl-2-linoleoyl-GPE (18:1/18:2)*	8,205 European ancestry individuals	Males and Females	2023	X100009078	NAMED	7825703	HMDB0005349		9546753	Lipid	Phosphatidylethanolamine (PE)	2444
GCST90200083	1-(1-enyl-palmitoyl)-2-palmitoyl-GPC (P-16:0/16:0)*	8,266 European ancestry individuals	Males and Females	2023	X100009162	NAMED	9322076	HMDB0011206		11146967	Lipid	Plasmalogen	2802
GCST90200084	oleoylcholine	8,120 European ancestry individuals	Males and Females	2023	X100009331	NAMED		HMDB0240596		59040790	Lipid	Fatty Acid Metabolism (Acyl Choline)	1944
GCST90200085	glycosyl-N-palmitoyl-sphingosine (d18:1/16:0)	8,245 European ancestry individuals	Males and Females	2023	X100009272	NAMED					Lipid	Hexosylceramides (HCER)	3057
GCST90200086	arachidonoylcholine	8,170 European ancestry individuals	Males and Females	2023	X100009332	NAMED		HMDB0240583		122198216	Lipid	Fatty Acid Metabolism (Acyl Choline)	1952
GCST90200087	2-methylserine	7,722 European ancestry individuals	Males and Females	2023	X100009246	NAMED	85112		C02115	94309	Amino Acid	Glycine, Serine and Threonine Metabolism	16
GCST90200088	(S)-3-hydroxybutyrylcarnitine	8,249 European ancestry individuals	Males and Females	2023	X100009271	NAMED		HMDB0013127		71464477	Lipid	Fatty Acid Metabolism (Acyl Carnitine, Hydroxy)	1920
GCST90200089	methylsuccinoylcarnitine	8,004 European ancestry individuals	Males and Females	2023	X100009275	NAMED					Amino Acid	Leucine, Isoleucine and Valine Metabolism	411
GCST90200090	dihomo-linolenoyl-choline	6,954 European ancestry individuals	Males and Females	2023	X100009335	NAMED					Lipid	Fatty Acid Metabolism (Acyl Choline)	1947
GCST90200091	docosahexaenoylcholine	7,440 European ancestry individuals	Males and Females	2023	X100009333	NAMED		HMDB0240647		9823108	Lipid	Fatty Acid Metabolism (Acyl Choline)	1951
GCST90200092	glycocholate glucuronide (1)	4,381 European ancestry individuals	Males and Females	2023	X100009259	NAMED				44263357	Lipid	Primary Bile Acid Metabolism	3475
GCST90200093	caffeic acid sulfate	7,798 European ancestry individuals	Males and Females	2023	X100009337	NAMED	30777608	HMDB0041708		21668705	Xenobiotics	Food Component/Plant	5203
GCST90200094	ascorbic acid 2-sulfate	8,089 European ancestry individuals	Males and Females	2023	X100009329	NAMED	77998	HMDB0060649		54676864	Cofactors and Vitamins	Ascorbate and Aldarate Metabolism	4348
GCST90200095	1-linoleoyl-2-linolenoyl-GPC (18:2/18:3)*	8,188 European ancestry individuals	Males and Females	2023	X100009343	NAMED	24766802	HMDB0008141		52922731	Lipid	Phosphatidylcholine (PC)	2360
GCST90200096	catechol glucuronide	4,698 European ancestry individuals	Males and Females	2023	X100009326	NAMED				75124209	Amino Acid	Tyrosine Metabolism	237
GCST90200097	furaneol sulfate	5,882 European ancestry individuals	Males and Females	2023	X100009328	NAMED				59815364	Xenobiotics	Food Component/Plant	5159
GCST90200098	lactosyl-N-nervonoyl-sphingosine (d18:1/24:1)*	8,265 European ancestry individuals	Males and Females	2023	X100015620	NAMED	24846896				Lipid	Lactosylceramides (LCER)	3091
GCST90200099	N-oleoylserine	7,591 European ancestry individuals	Males and Females	2023	X100015641	NAMED	21466990			44190514	Lipid	Endocannabinoid	2196
GCST90200100	perfluorooctanesulfonate (PFOS)	8,218 European ancestry individuals	Males and Females	2023	X100010955	NAMED	67068	HMDB0059586	C18142	74483	Xenobiotics	Chemical	6190
GCST90200101	pimeloylcarnitine/3-methyladipoylcarnitine (C7-DC)	7,837 European ancestry individuals	Males and Females	2023	X100009407	NAMED		HMDB0013328		85525	Lipid	Fatty Acid Metabolism (Acyl Carnitine, Dicarboxylate)	1914
GCST90200102	1-palmitoleoyl-2-linolenoyl-GPC (16:1/18:3)*	7,540 European ancestry individuals	Males and Females	2023	X100009345	NAMED	24766677	HMDB0008008		52922452	Lipid	Phosphatidylcholine (PC)	2310
GCST90200103	linoleoyl-arachidonoyl-glycerol (18:2/20:4) [1]*	7,731 European ancestry individuals	Males and Females	2023	X100010922	NAMED		HMDB0007257		9543796	Lipid	Diacylglycerol	2941
GCST90200104	hexadecadienoate (16:2n6)	8,274 European ancestry individuals	Males and Females	2023	X100009394	NAMED	13628094	HMDB0000477		13932172	Lipid	Long Chain Polyunsaturated Fatty Acid (n3 and n6)	1566
GCST90200105	glycosyl-N-behenoyl-sphingadienine (d18:2/22:0)*	8,232 European ancestry individuals	Males and Females	2023	X100015625	NAMED					Lipid	Hexosylceramides (HCER)	3068
GCST90200106	4-hydroxyphenylacetylglutamine	7,752 European ancestry individuals	Males and Females	2023	X100010850	NAMED		HMDB0006061		440731	Peptide	Acetylated Peptides	1189
GCST90200107	gamma-glutamyl-alpha-lysine	8,250 European ancestry individuals	Males and Females	2023	X100010901	NAMED	58747			65254	Peptide	Gamma-glutamyl Amino Acid	640
GCST90200108	N-palmitoyl-sphingadienine (d18:2/16:0)*	7,805 European ancestry individuals	Males and Females	2023	X100015609	NAMED					Lipid	Ceramides	3031
GCST90200109	linoleoyl-arachidonoyl-glycerol (18:2/20:4) [2]*	7,744 European ancestry individuals	Males and Females	2023	X100010923	NAMED		HMDB0007257		9543796	Lipid	Diacylglycerol	2942
GCST90200110	palmitoleoylcarnitine (C16:1)*	8,263 European ancestry individuals	Males and Females	2023	X100009406	NAMED	28639183	HMDB0240782		71464547	Lipid	Fatty Acid Metabolism (Acyl Carnitine, Monounsaturated)	1885
GCST90200111	N-stearoyl-sphingadienine (d18:2/18:0)*	7,229 European ancestry individuals	Males and Females	2023	X100015632	NAMED				132282053	Lipid	Ceramides	3032
GCST90200112	2,3-dihydroxy-2-methylbutyrate	8,018 European ancestry individuals	Males and Females	2023	X100010869	NAMED	266858	HMDB0029576		301941	Amino Acid	Leucine, Isoleucine and Valine Metabolism	429
GCST90200113	stearoylcholine*	7,140 European ancestry individuals	Males and Females	2023	X100015759	NAMED		HMDB0240648		90111	Lipid	Fatty Acid Metabolism (Acyl Choline)	1950
GCST90200114	glycosyl-N-tricosanoyl-sphingadienine (d18:2/23:0)*	7,274 European ancestry individuals	Males and Females	2023	X100015748	NAMED					Lipid	Hexosylceramides (HCER)	3069
GCST90200115	N-palmitoyl-heptadecasphingosine (d17:1/16:0)*	7,141 European ancestry individuals	Males and Females	2023	X100015731	NAMED					Lipid	Ceramides	3043
GCST90200116	ceramide (d18:1/14:0, d16:1/16:0)*	7,270 European ancestry individuals	Males and Females	2023	X100015735	NAMED					Lipid	Ceramides	3047
GCST90200117	glycosyl-N-(2-hydroxynervonoyl)-sphingosine (d18:1/24:1(2OH))*	8,012 European ancestry individuals	Males and Females	2023	X100015752	NAMED					Lipid	Hexosylceramides (HCER)	3064
GCST90200118	glycosyl ceramide (d18:2/24:1, d18:1/24:2)*	8,251 European ancestry individuals	Males and Females	2023	X100015745	NAMED					Lipid	Hexosylceramides (HCER)	3082
GCST90200119	glycosyl ceramide (d18:1/23:1, d17:1/24:1)*	5,309 European ancestry individuals	Males and Females	2023	X100015751	NAMED					Lipid	Hexosylceramides (HCER)	3081
GCST90200120	sphingadienine	4,533 European ancestry individuals	Males and Females	2023	X100015643	NAMED	4952479			6449795	Lipid	Sphingolipid Synthesis	3002
GCST90200121	ceramide (d18:1/17:0, d17:1/18:0)*	6,073 European ancestry individuals	Males and Females	2023	X100015737	NAMED					Lipid	Ceramides	3048
GCST90200122	nisinate (24:6n3)	4,765 European ancestry individuals	Males and Females	2023	X100015785	NAMED	9967286	HMDB0013025		11792612	Lipid	Long Chain Polyunsaturated Fatty Acid (n3 and n6)	1565
GCST90200123	sphingomyelin (d18:0/20:0, d16:0/22:0)*	8,277 European ancestry individuals	Males and Females	2023	X100015786	NAMED					Lipid	Dihydrosphingomyelins	3102
GCST90200124	sphingomyelin (d18:2/24:2)*	8,140 European ancestry individuals	Males and Females	2023	X100015789	NAMED					Lipid	Sphingomyelins	3111
GCST90200125	sphingomyelin (d17:2/16:0, d18:2/15:0)*	8,264 European ancestry individuals	Males and Females	2023	X100015793	NAMED					Lipid	Sphingomyelins	3116
GCST90200126	sphingomyelin (d18:2/23:1)*	8,267 European ancestry individuals	Males and Females	2023	X100015791	NAMED					Lipid	Sphingomyelins	3110
GCST90200127	behenoylcarnitine (C22)*	7,368 European ancestry individuals	Males and Females	2023	X100015832	NAMED	28639204	HMDB0062468		71464577	Lipid	Fatty Acid Metabolism (Acyl Carnitine, Long Chain Saturated)	1868
GCST90200128	sphingomyelin (d18:2/18:1)*	8,253 European ancestry individuals	Males and Females	2023	X100015788	NAMED		HMDB0001348		52931155	Lipid	Sphingomyelins	3109
GCST90200129	sphingomyelin (d18:2/21:0, d16:2/23:0)*	8,260 European ancestry individuals	Males and Females	2023	X100015790	NAMED					Lipid	Sphingomyelins	3125
GCST90200130	linoleoylcholine*	8,193 European ancestry individuals	Males and Females	2023	X100015760	NAMED		HMDB0013213		53481656	Lipid	Fatty Acid Metabolism (Acyl Choline)	1948
GCST90200131	sphingomyelin (d18:1/19:0, d19:1/18:0)*	8,256 European ancestry individuals	Males and Females	2023	X100015787	NAMED					Lipid	Sphingomyelins	3120
GCST90200132	linolenoylcarnitine (C18:3)*	8,195 European ancestry individuals	Males and Females	2023	X100015831	NAMED					Lipid	Fatty Acid Metabolism (Acyl Carnitine, Polyunsaturated)	1892
GCST90200133	heneicosapentaenoate (21:5n3)	4,827 European ancestry individuals	Males and Females	2023	X100015797	NAMED	10171040			11998573	Lipid	Long Chain Polyunsaturated Fatty Acid (n3 and n6)	1561
GCST90200134	sphingomyelin (d18:1/25:0, d19:0/24:1, d20:1/23:0, d19:1/24:0)*	8,126 European ancestry individuals	Males and Females	2023	X100015792	NAMED	24846885				Lipid	Sphingomyelins	3131
GCST90200135	arachidoylcarnitine (C20)*	7,682 European ancestry individuals	Males and Females	2023	X100015833	NAMED	28639199	HMDB0006460		53477833	Lipid	Fatty Acid Metabolism (Acyl Carnitine, Long Chain Saturated)	1867
GCST90200136	cerotoylcarnitine (C26)*	8,266 European ancestry individuals	Males and Females	2023	X100015835	NAMED	35015992	HMDB0006347		53477828	Lipid	Fatty Acid Metabolism (Acyl Carnitine, Long Chain Saturated)	1870
GCST90200137	lignoceroylcarnitine (C24)*	8,238 European ancestry individuals	Males and Females	2023	X100015834	NAMED		HMDB0240665		145720495	Lipid	Fatty Acid Metabolism (Acyl Carnitine, Long Chain Saturated)	1869
GCST90200138	docosatrienoate (22:3n6)*	5,398 European ancestry individuals	Males and Females	2023	X100015762	NAMED				75955220	Lipid	Long Chain Polyunsaturated Fatty Acid (n3 and n6)	1574
GCST90200139	dihomo-linolenoylcarnitine (C20:3n3 or 6)*	8,092 European ancestry individuals	Males and Females	2023	X100015840	NAMED					Lipid	Fatty Acid Metabolism (Acyl Carnitine, Polyunsaturated)	1895
GCST90200140	carotene diol (2)	8,196 European ancestry individuals	Males and Females	2023	X100015967	NAMED					Cofactors and Vitamins	Vitamin A Metabolism	4432
GCST90200141	ethyl alpha-glucopyranoside	6,620 European ancestry individuals	Males and Females	2023	X100015965	NAMED	378664	HMDB0029968		11127487	Xenobiotics	Food Component/Plant	5089
GCST90200142	carotene diol (1)	8,256 European ancestry individuals	Males and Females	2023	X100015966	NAMED					Cofactors and Vitamins	Vitamin A Metabolism	4431
GCST90200143	nervonoylcarnitine (C24:1)*	7,880 European ancestry individuals	Males and Females	2023	X100015846	NAMED					Lipid	Fatty Acid Metabolism (Acyl Carnitine, Monounsaturated)	1889
GCST90200144	dihomo-linoleoylcarnitine (C20:2)*	7,887 European ancestry individuals	Males and Females	2023	X100015839	NAMED					Lipid	Fatty Acid Metabolism (Acyl Carnitine, Polyunsaturated)	1893
GCST90200145	glycosyl ceramide (d18:1/20:0, d16:1/22:0)*	8,259 European ancestry individuals	Males and Females	2023	X100015882	NAMED					Lipid	Hexosylceramides (HCER)	3078
GCST90200146	docosahexaenoylcarnitine (C22:6)*	6,287 European ancestry individuals	Males and Females	2023	X100015845	NAMED				127055	Lipid	Fatty Acid Metabolism (Acyl Carnitine, Polyunsaturated)	1902
GCST90200147	N,N,N-trimethyl-5-aminovalerate	8,214 European ancestry individuals	Males and Females	2023	X100015962	NAMED	34236878			14274897	Amino Acid	Lysine Metabolism	138
GCST90200148	eicosenoylcarnitine (C20:1)*	8,145 European ancestry individuals	Males and Females	2023	X100015838	NAMED		HMDB0240746		71464507	Lipid	Fatty Acid Metabolism (Acyl Carnitine, Monounsaturated)	1887
GCST90200149	ximenoylcarnitine (C26:1)*	8,260 European ancestry individuals	Males and Females	2023	X100015836	NAMED					Lipid	Fatty Acid Metabolism (Acyl Carnitine, Monounsaturated)	1890
GCST90200150	arachidonoylcarnitine (C20:4)	8,202 European ancestry individuals	Males and Females	2023	X100015837	NAMED		HMDB0006455		136212424	Lipid	Fatty Acid Metabolism (Acyl Carnitine, Polyunsaturated)	1894
GCST90200151	5-dodecenoylcarnitine (C12:1)	7,899 European ancestry individuals	Males and Females	2023	X100016069	NAMED		HMDB13326		91825571	Lipid	Fatty Acid Metabolism (Acyl Carnitine, Monounsaturated)	1882
GCST90200152	2-butenoylglycine	6,253 European ancestry individuals	Males and Females	2023	X100016110	NAMED	4877902			6303498	Lipid	Fatty Acid Metabolism (Acyl Glycine)	1828
GCST90200153	(N(1) + N(8))-acetylspermidine	8,219 European ancestry individuals	Males and Females	2023	X100016038	NAMED		HMDB0002189,HMDB0001276	C01029,C00612	496;123689	Amino Acid	Polyamine Metabolism	550
GCST90200154	hydroxy-CMPF*	8,254 European ancestry individuals	Males and Females	2023	X100019794	NAMED					Lipid	Fatty Acid, Dicarboxylate	1706
GCST90200155	2-furoylcarnitine	6,448 European ancestry individuals	Males and Females	2023	X100016070	NAMED					Xenobiotics	Food Component/Plant	4967
GCST90200156	cortolone glucuronide (1)	8,152 European ancestry individuals	Males and Females	2023	X100015971	NAMED					Lipid	Corticosteroids	3326
GCST90200157	carotene diol (3)	7,650 European ancestry individuals	Males and Females	2023	X100015968	NAMED					Cofactors and Vitamins	Vitamin A Metabolism	4433
GCST90200158	3-hydroxyoleoylcarnitine	7,532 European ancestry individuals	Males and Females	2023	X100019801	NAMED	48061587			129637446	Lipid	Fatty Acid Metabolism (Acyl Carnitine, Hydroxy)	1929
GCST90200159	dodecenedioate (C12:1-DC)*	8,217 European ancestry individuals	Males and Females	2023	X100019972	NAMED		HMDB0000933		5283028	Lipid	Fatty Acid, Dicarboxylate	1688
GCST90200160	trans-2-hexenoylglycine	6,545 European ancestry individuals	Males and Females	2023	X100019884	NAMED	25033670				Lipid	Fatty Acid Metabolism (Acyl Glycine)	1811
GCST90200161	2-hydroxyarachidate*	8,170 European ancestry individuals	Males and Females	2023	X100019892	NAMED	4395406	HMDB0061659		5225199	Lipid	Fatty Acid, Monohydroxy	1973
GCST90200162	3-hydroxyphenylacetoylglutamine	5,371 European ancestry individuals	Males and Females	2023	X100019831	NAMED	38532062				Peptide	Acetylated Peptides	1188
GCST90200163	heptenedioate (C7:1-DC)*	8,128 European ancestry individuals	Males and Females	2023	X100019981	NAMED					Lipid	Fatty Acid, Dicarboxylate	1674
GCST90200164	hexadecenedioate (C16:1-DC)*	8,248 European ancestry individuals	Males and Females	2023	X100019975	NAMED					Lipid	Fatty Acid, Dicarboxylate	1696
GCST90200165	octadecenedioate (C18:1-DC)	8,267 European ancestry individuals	Males and Females	2023	X100019978	NAMED				9543674	Lipid	Fatty Acid, Dicarboxylate	1699
GCST90200166	dihydroferulic acid sulfate	5,188 European ancestry individuals	Males and Females	2023	X100020272	NAMED	162994	HMDB0041724		187489	Xenobiotics	Food Component/Plant	4880
GCST90200167	glutamine conjugate of C7H12O2*	7,881 European ancestry individuals	Males and Females	2023	X100020259	NAMED					Partially Characterized Molecules	Partially Characterized Molecules	6401
GCST90200168	hydroxyasparagine**	8,206 European ancestry individuals	Males and Females	2023	X100020205	NAMED	88149	HMDB32332	C20631	15991574	Amino Acid	Alanine and Aspartate Metabolism	43
GCST90200169	sphingomyelin (d17:1/14:0, d16:1/15:0)*	8,267 European ancestry individuals	Males and Females	2023	X100020276	NAMED					Lipid	Sphingomyelins	3112
GCST90200170	octadecadienedioate (C18:2-DC)*	8,231 European ancestry individuals	Males and Females	2023	X100019982	NAMED					Lipid	Fatty Acid, Dicarboxylate	1700
GCST90200171	perfluorooctanoate (PFOA)	8,199 European ancestry individuals	Males and Females	2023	X100020208	NAMED	9180	HMDB0059587		9554	Xenobiotics	Chemical	6241
GCST90200172	3-carboxy-4-methyl-5-pentyl-2-furanpropionate (3-CMPFP)**	8,234 European ancestry individuals	Males and Females	2023	X100020004	NAMED	168762	HMDB0061643		194501	Lipid	Fatty Acid, Dicarboxylate	1707
GCST90200173	glutamine conjugate of C6H10O2 (2)*	8,233 European ancestry individuals	Males and Females	2023	X100020262	NAMED					Partially Characterized Molecules	Partially Characterized Molecules	6400
GCST90200174	3-hydroxybutyroylglycine**	8,171 European ancestry individuals	Males and Females	2023	X100020211	NAMED					Lipid	Fatty Acid Metabolism (Acyl Glycine)	1831
GCST90200175	glycine conjugate of C10H14O2 (1)*	8,128 European ancestry individuals	Males and Females	2023	X100020254	NAMED					Partially Characterized Molecules	Partially Characterized Molecules	6418
GCST90200176	glutamine conjugate of C6H10O2 (1)*	7,980 European ancestry individuals	Males and Females	2023	X100020261	NAMED					Partially Characterized Molecules	Partially Characterized Molecules	6399
GCST90200177	N-methylhydroxyproline**	6,902 European ancestry individuals	Males and Females	2023	X100020215	NAMED				9860390	Amino Acid	Urea cycle; Arginine and Proline Metabolism	512
GCST90200178	glucuronide of C10H18O2 (7)*	6,090 European ancestry individuals	Males and Females	2023	X100020014	NAMED					Partially Characterized Molecules	Partially Characterized Molecules	6377
GCST90200179	glyco-beta-muricholate**	7,206 European ancestry individuals	Males and Females	2023	X100020214	NAMED					Lipid	Primary Bile Acid Metabolism	3469
GCST90200180	glucuronide of C12H22O4 (1)*	5,831 European ancestry individuals	Males and Females	2023	X100019984	NAMED					Partially Characterized Molecules	Partially Characterized Molecules	6389
GCST90200181	N,N,N-trimethyl-alanylproline betaine (TMAP)	8,220 European ancestry individuals	Males and Females	2023	X100020217	NAMED		HMDB0240365			Amino Acid	Urea cycle; Arginine and Proline Metabolism	519
GCST90200182	glycine conjugate of C10H12O2*	6,177 European ancestry individuals	Males and Females	2023	X100020253	NAMED					Partially Characterized Molecules	Partially Characterized Molecules	6417
GCST90200183	N-acetyl-2-aminooctanoate*	8,253 European ancestry individuals	Males and Females	2023	X100020204	NAMED	86248	HMDB0059745		95555	Lipid	Fatty Acid, Amino	1756
GCST90200184	3-formylindole	8,256 European ancestry individuals	Males and Females	2023	X100020219	NAMED	9838	HMDB29737	C08493	10256	Xenobiotics	Food Component/Plant	4785
GCST90200185	gamma-glutamylcitrulline*	8,163 European ancestry individuals	Males and Females	2023	X100020241	NAMED					Peptide	Gamma-glutamyl Amino Acid	649
GCST90200186	8-methoxykynurenate	6,938 European ancestry individuals	Males and Females	2023	X100020360	NAMED	68710	HMDB0060426	C05830	76230	Amino Acid	Tryptophan Metabolism	279
GCST90200187	tetradecadienoate (14:2)*	8,255 European ancestry individuals	Males and Females	2023	X100020343	NAMED	4471834	HMDB0000560		5312409	Lipid	Long Chain Polyunsaturated Fatty Acid (n3 and n6)	1550
GCST90200188	3-amino-2-piperidone	8,237 European ancestry individuals	Males and Females	2023	X100020361	NAMED	4371576	HMDB0000323		5200225	Amino Acid	Urea cycle; Arginine and Proline Metabolism	489
GCST90200189	glucuronide of piperine metabolite C17H21NO3 (3)*	6,512 European ancestry individuals	Males and Females	2023	X100020491	NAMED					Xenobiotics	Food Component/Plant	5008
GCST90200190	dodecadienoate (12:2)*	8,244 European ancestry individuals	Males and Females	2023	X100020478	NAMED				25480	Lipid	Fatty Acid, Dicarboxylate	1689
GCST90200191	N-lactoyl tyrosine	6,389 European ancestry individuals	Males and Females	2023	X100020421	NAMED		HMDB0062177			Amino Acid	Tyrosine Metabolism	164
GCST90200192	N,N-dimethylalanine	8,219 European ancestry individuals	Males and Females	2023	X100020371	NAMED	4589713			5488191	Amino Acid	Alanine and Aspartate Metabolism	33
GCST90200193	ethyl beta-glucopyranoside	8,152 European ancestry individuals	Males and Females	2023	X100020377	NAMED	108559	HMDB0029968		121667	Xenobiotics	Food Component/Plant	5224
GCST90200194	N-lactoyl phenylalanine	8,223 European ancestry individuals	Males and Females	2023	X100020419	NAMED	19276386	HMDB0062175		59100900	Amino Acid	Phenylalanine Metabolism	146
GCST90200195	N-acetyl-isoputreanine	8,236 European ancestry individuals	Males and Females	2023	X100020487	NAMED		HMDB0094713		131802901	Amino Acid	Polyamine Metabolism	544
GCST90200196	2,2'-Methylenebis(6-tert-butyl-p-cresol)	7,397 European ancestry individuals	Males and Females	2023	X100020373	NAMED	8092			8398	Xenobiotics	Chemical	6246
GCST90200197	N-lactoyl isoleucine	7,526 European ancestry individuals	Males and Females	2023	X100020427	NAMED		HMDB0062180		146171344	Amino Acid	Leucine, Isoleucine and Valine Metabolism	391
GCST90200198	2-hydroxysebacate	7,865 European ancestry individuals	Males and Females	2023	X100020378	NAMED	113866	HMDB0000424		128458	Lipid	Fatty Acid, Dicarboxylate	1709
GCST90200199	ascorbic acid 3-sulfate*	8,186 European ancestry individuals	Males and Females	2023	X100020409	NAMED	9600241	HMDB0240641		11425365	Cofactors and Vitamins	Ascorbate and Aldarate Metabolism	4349
GCST90200200	N-lactoyl valine	8,133 European ancestry individuals	Males and Females	2023	X100020423	NAMED		HMDB0062181		145900340	Amino Acid	Leucine, Isoleucine and Valine Metabolism	420
GCST90200201	6-bromotryptophan	8,214 European ancestry individuals	Males and Females	2023	X100020414	NAMED				9856996	Amino Acid	Tryptophan Metabolism	327
GCST90200202	delta-CEHC	6,233 European ancestry individuals	Males and Females	2023	X100020416	NAMED	9710906			35027084	Cofactors and Vitamins	Tocopherol Metabolism	4376
GCST90200203	indoleacetoylcarnitine*	7,777 European ancestry individuals	Males and Females	2023	X100020479	NAMED					Amino Acid	Tryptophan Metabolism	319
GCST90200204	N-lactoyl leucine	7,646 European ancestry individuals	Males and Females	2023	X100020425	NAMED		HMDB0062176		145884707	Amino Acid	Leucine, Isoleucine and Valine Metabolism	340
GCST90200205	3-indoleglyoxylic acid	7,848 European ancestry individuals	Males and Females	2023	X100020372	NAMED	66497			73863	Xenobiotics	Food Component/Plant	5214
GCST90200206	sulfate of piperine metabolite C18H21NO3 (1)*	7,021 European ancestry individuals	Males and Females	2023	X100020502	NAMED					Xenobiotics	Food Component/Plant	5023
GCST90200207	methyl vanillate sulfate	4,303 European ancestry individuals	Males and Females	2023	X100020622	NAMED					Xenobiotics	Food Component/Plant	5216
GCST90200208	glucuronide of piperine metabolite C17H21NO3 (4)*	7,833 European ancestry individuals	Males and Females	2023	X100020492	NAMED					Xenobiotics	Food Component/Plant	5009
GCST90200209	sulfate of piperine metabolite C16H19NO3 (3)*	7,705 European ancestry individuals	Males and Females	2023	X100020497	NAMED					Xenobiotics	Food Component/Plant	5018
GCST90200210	sulfate of piperine metabolite C16H19NO3 (2)*	7,950 European ancestry individuals	Males and Females	2023	X100020496	NAMED					Xenobiotics	Food Component/Plant	5017
GCST90200211	3-hydroxypyridine glucuronide	5,882 European ancestry individuals	Males and Females	2023	X100020591	NAMED					Xenobiotics	Chemical	6222
GCST90200212	glucuronide of piperine metabolite C17H21NO3 (5)*	6,582 European ancestry individuals	Males and Females	2023	X100020493	NAMED					Xenobiotics	Food Component/Plant	5010
GCST90200213	2-naphthol sulfate	7,673 European ancestry individuals	Males and Females	2023	X100020515	NAMED	67020			74428	Xenobiotics	Chemical	6175
GCST90200214	11beta-hydroxyandrosterone glucuronide	8,081 European ancestry individuals	Males and Females	2023	X100020541	NAMED		HMDB0010351		53480452	Lipid	Androgenic Steroids	3401
GCST90200215	4-ethylcatechol sulfate	8,222 European ancestry individuals	Males and Females	2023	X100020536	NAMED					Xenobiotics	Benzoate Metabolism	4504
GCST90200216	sulfate of piperine metabolite C18H21NO3 (3)*	7,006 European ancestry individuals	Males and Females	2023	X100020504	NAMED					Xenobiotics	Food Component/Plant	5025
GCST90200217	(2,4 or 2,5)-dimethylphenol sulfate	5,189 European ancestry individuals	Males and Females	2023	X100020519	NAMED					Xenobiotics	Food Component/Plant	5202
GCST90200218	11beta-hydroxyetiocholanolone glucuronide*	7,220 European ancestry individuals	Males and Females	2023	X100020542	NAMED					Lipid	Androgenic Steroids	3357
GCST90200219	cholic acid glucuronide	4,414 European ancestry individuals	Males and Females	2023	X100020549	NAMED		HMDB0002577		21252309	Lipid	Primary Bile Acid Metabolism	3471
GCST90200220	4-allylcatechol sulfate	8,139 European ancestry individuals	Males and Females	2023	X100020578	NAMED					Xenobiotics	Benzoate Metabolism	4506
GCST90200221	glycoursodeoxycholic acid sulfate (1)	6,622 European ancestry individuals	Males and Females	2023	X100020819	NAMED		HMDB0002409		21116917	Lipid	Secondary Bile Acid Metabolism	3517
GCST90200222	dihydrocaffeate sulfate (2)	6,519 European ancestry individuals	Males and Females	2023	X100020822	NAMED					Xenobiotics	Food Component/Plant	4834
GCST90200223	4-methylhexanoylglutamine	5,576 European ancestry individuals	Males and Females	2023	X100020631	NAMED					Lipid	Fatty Acid Metabolism (Acyl Glutamine)	1784
GCST90200224	2-ketocaprylate	8,240 European ancestry individuals	Males and Females	2023	X100020833	NAMED	60921	HMDB13211		67600	Amino Acid	Leucine, Isoleucine and Valine Metabolism	348
GCST90200225	3-hydroxy-2-methylpyridine sulfate	7,446 European ancestry individuals	Males and Females	2023	X100020975	NAMED					Xenobiotics	Chemical	6254
GCST90200226	5-hydroxy-2-methylpyridine sulfate	6,977 European ancestry individuals	Males and Females	2023	X100020973	NAMED					Xenobiotics	Chemical	6252
GCST90200227	3-ethylcatechol sulfate (2)	4,814 European ancestry individuals	Males and Females	2023	X100020852	NAMED					Xenobiotics	Food Component/Plant	4898
GCST90200228	3-hydroxyhexanoylcarnitine (1)	8,227 European ancestry individuals	Males and Females	2023	X100020825	NAMED					Lipid	Fatty Acid Metabolism (Acyl Carnitine, Hydroxy)	1921
GCST90200229	2,6-dihydroxybenzoic acid	8,269 European ancestry individuals	Males and Females	2023	X100020837	NAMED	8974	HMDB0013676		9338	Xenobiotics	Drug - Topical Agents	5961
GCST90200230	3-ethylcatechol sulfate (1)	7,062 European ancestry individuals	Males and Females	2023	X100020851	NAMED					Xenobiotics	Food Component/Plant	4897
GCST90200231	lithocholate sulfate (1)	7,891 European ancestry individuals	Males and Females	2023	X100020823	NAMED				451489	Lipid	Secondary Bile Acid Metabolism	3497
GCST90200232	4-acetylcatechol sulfate (1)	7,565 European ancestry individuals	Males and Females	2023	X100020853	NAMED					Xenobiotics	Food Component/Plant	4812
GCST90200233	2,3-dihydroxy-5-methylthio-4-pentenoate (DMTPA)*	8,225 European ancestry individuals	Males and Females	2023	X100020893	NAMED		HMDB0240388			Amino Acid	Methionine, Cysteine, SAM and Taurine Metabolism	448
GCST90200234	picolinoylglycine	7,862 European ancestry individuals	Males and Females	2023	X100021198	NAMED	9963296	HMDB0059766		11788622	Lipid	Fatty Acid Metabolism (Acyl Glycine)	1837
GCST90200235	succinoyltaurine	7,897 European ancestry individuals	Males and Females	2023	X100021220	NAMED	20509456				Amino Acid	Methionine, Cysteine, SAM and Taurine Metabolism	476
GCST90200236	undecenoylcarnitine (C11:1)	8,253 European ancestry individuals	Males and Females	2023	X100021131	NAMED					Lipid	Fatty Acid Metabolism (Acyl Carnitine, Monounsaturated)	1881
GCST90200237	palmitoyl-sphingosine-phosphoethanolamine (d18:1/16:0)	8,140 European ancestry individuals	Males and Females	2023	X100021162	NAMED					Lipid	Ceramide PEs	3134
GCST90200238	pregnenetriol disulfate*	8,228 European ancestry individuals	Males and Females	2023	X100021104	NAMED					Lipid	Pregnenolone Steroids	3262
GCST90200239	tetradecadienedioate (C14:2-DC)*	7,857 European ancestry individuals	Males and Females	2023	X100021100	NAMED				86018718	Lipid	Fatty Acid, Dicarboxylate	1694
GCST90200240	hydroxy-N6,N6,N6-trimethyllysine*	8,190 European ancestry individuals	Males and Females	2023	X100021123	NAMED					Amino Acid	Lysine Metabolism	117
GCST90200241	pregnenetriol sulfate*	8,233 European ancestry individuals	Males and Females	2023	X100021103	NAMED				129671303	Lipid	Pregnenolone Steroids	3261
GCST90200242	taurochenodeoxycholic acid 3-sulfate	7,157 European ancestry individuals	Males and Females	2023	X100021093	NAMED	24850141	HMDB0002486		52931550	Lipid	Secondary Bile Acid Metabolism	3541
GCST90200243	hydroxypalmitoyl sphingomyelin (d18:1/16:0(OH))**	8,260 European ancestry individuals	Males and Females	2023	X100021000	NAMED					Lipid	Sphingomyelins	3104
GCST90200244	5-hydroxymethyl-2-furoylcarnitine*	4,803 European ancestry individuals	Males and Females	2023	X100021012	NAMED					Xenobiotics	Food Component/Plant	4804
GCST90200245	eicosenedioate (C20:1-DC)*	7,861 European ancestry individuals	Males and Females	2023	X100021105	NAMED					Lipid	Fatty Acid, Dicarboxylate	1703
GCST90200246	3-hydroxydecanoylcarnitine	8,237 European ancestry individuals	Males and Females	2023	X100021141	NAMED	59664325	HMDB0061636	HMDB0033897	121454166	Lipid	Fatty Acid Metabolism (Acyl Carnitine, Hydroxy)	1927
GCST90200247	levulinoylcarnitine	7,197 European ancestry individuals	Males and Females	2023	X100021140	NAMED					Xenobiotics	Food Component/Plant	4749
GCST90200248	cis-3,4-methyleneheptanoate	8,223 European ancestry individuals	Males and Females	2023	X100021727	NAMED					Lipid	Fatty Acid, Branched	1643
GCST90200249	branched-chain, straight-chain, or cyclopropyl 12:1 fatty acid*	8,256 European ancestry individuals	Males and Females	2023	X100021709	NAMED					Partially Characterized Molecules	Partially Characterized Molecules	6433
GCST90200250	deoxycholic acid 12-sulfate*	7,438 European ancestry individuals	Males and Females	2023	X100021712	NAMED					Lipid	Secondary Bile Acid Metabolism	3482
GCST90200251	branched-chain, straight-chain, or cyclopropyl 10:1 fatty acid (1)*	8,265 European ancestry individuals	Males and Females	2023	X100021666	NAMED					Partially Characterized Molecules	Partially Characterized Molecules	6430
GCST90200252	3,5-dichloro-2,6-dihydroxybenzoic acid	8,218 European ancestry individuals	Males and Females	2023	X100021324	NAMED	24339141			24721632	Xenobiotics	Chemical	6259
GCST90200253	vanillic acid glycine	7,512 European ancestry individuals	Males and Females	2023	X100021363	NAMED	2340857	HMDB0060026		3083688	Xenobiotics	Food Component/Plant	5218
GCST90200254	(S)-a-amino-omega-caprolactam	8,185 European ancestry individuals	Males and Females	2023	X100021329	NAMED	388871		C02837	440599	Xenobiotics	Food Component/Plant	5210
GCST90200255	3-bromo-5-chloro-2,6-dihydroxybenzoic acid*	8,127 European ancestry individuals	Males and Females	2023	X100021707	NAMED				134581543	Xenobiotics	Chemical	6260
GCST90200256	dibutyl sulfosuccinate	8,099 European ancestry individuals	Males and Females	2023	X100021538	NAMED	375186			423891	Xenobiotics	Chemical	6261
GCST90200257	metabolonic lactone sulfate	8,203 European ancestry individuals	Males and Females	2023	X100021331	NAMED					Partially Characterized Molecules	Partially Characterized Molecules	6422
GCST90200258	2-hydroxy-4-(methylthio)butanoic acid	8,255 European ancestry individuals	Males and Females	2023	X100021372	NAMED		HMDB0037115		11427	Amino Acid	Methionine, Cysteine, SAM and Taurine Metabolism	449
GCST90200259	pentose acid*	8,235 European ancestry individuals	Males and Females	2023	X100021467	NAMED		HMDB0000892	C00803	7991	Partially Characterized Molecules	Partially Characterized Molecules	6423
GCST90200260	branched chain 14:0 dicarboxylic acid**	7,990 European ancestry individuals	Males and Females	2023	X100021374	NAMED					Lipid	Fatty Acid, Dicarboxylate	1693
GCST90200261	S-carboxyethylcysteine	8,010 European ancestry individuals	Males and Females	2023	X100021530	NAMED	19955529			23618202	Amino Acid	Methionine, Cysteine, SAM and Taurine Metabolism	460
GCST90200262	N-succinyl-phenylalanine	6,199 European ancestry individuals	Males and Females	2023	X100021472	NAMED	2384788			3131586	Amino Acid	Phenylalanine Metabolism	143
GCST90200263	(2 or 3)-decenoate (10:1n7 or n8)	8,124 European ancestry individuals	Males and Females	2023	X100021502	NAMED					Lipid	Medium Chain Fatty Acid	1498
GCST90200264	bilirubin degradation product, C17H20N2O5 (2)**	8,254 European ancestry individuals	Males and Females	2023	X100022009	NAMED					Partially Characterized Molecules	Partially Characterized Molecules	6449
GCST90200265	bilirubin degradation product, C16H18N2O5 (4)**	8,159 European ancestry individuals	Males and Females	2023	X100022015	NAMED					Partially Characterized Molecules	Partially Characterized Molecules	6451
GCST90200266	cis-3,4-methyleneheptanoylcarnitine	8,259 European ancestry individuals	Males and Females	2023	X100021728	NAMED					Lipid	Fatty Acid Metabolism (Acyl Carnitine, Medium Chain)	1856
GCST90200267	tetrahydrocortisol glucuronide	8,182 European ancestry individuals	Males and Females	2023	X100022013	NAMED					Lipid	Corticosteroids	3310
GCST90200268	N-acetyl-2-aminoadipate	7,606 European ancestry individuals	Males and Females	2023	X100021760	NAMED	392027	HMDB0062715	C12986	443992	Amino Acid	Lysine Metabolism	139
GCST90200269	bilirubin degradation product, C17H20N2O5 (1)**	8,252 European ancestry individuals	Males and Females	2023	X100022008	NAMED					Partially Characterized Molecules	Partially Characterized Molecules	6448
GCST90200270	2-methoxyhydroquinone sulfate (1)	7,487 European ancestry individuals	Males and Females	2023	X100021839	NAMED					Xenobiotics	Benzoate Metabolism	4584
GCST90200271	bilirubin degradation product, C16H18N2O5 (3)**	7,970 European ancestry individuals	Males and Females	2023	X100022014	NAMED					Partially Characterized Molecules	Partially Characterized Molecules	6450
GCST90200272	3-hydroxyoctanoylcarnitine (1)	8,245 European ancestry individuals	Males and Females	2023	X100021990	NAMED					Lipid	Fatty Acid Metabolism (Acyl Carnitine, Hydroxy)	1924
GCST90200273	2-methoxyhydroquinone sulfate (2)	5,778 European ancestry individuals	Males and Females	2023	X100021840	NAMED					Xenobiotics	Benzoate Metabolism	4585
GCST90200274	cis-3,4-methyleneheptanoylglycine	8,106 European ancestry individuals	Males and Females	2023	X100021992	NAMED					Lipid	Fatty Acid Metabolism (Acyl Glycine)	1814
GCST90200275	bilirubin degradation product, C16H18N2O5 (2)**	8,252 European ancestry individuals	Males and Females	2023	X100022004	NAMED					Partially Characterized Molecules	Partially Characterized Molecules	6444
GCST90200276	2,4-di-tert-butylphenol	8,251 European ancestry individuals	Males and Females	2023	X100021918	NAMED		HMDB0013816		7311	Xenobiotics	Chemical	6177
GCST90200277	bilirubin degradation product, C16H18N2O5 (1)**	7,864 European ancestry individuals	Males and Females	2023	X100022003	NAMED					Partially Characterized Molecules	Partially Characterized Molecules	6443
GCST90200278	3-hydroxyoctanoylcarnitine (2)	8,243 European ancestry individuals	Males and Females	2023	X100021991	NAMED					Lipid	Fatty Acid Metabolism (Acyl Carnitine, Hydroxy)	1925
GCST90200279	pantothenate	8,194 European ancestry individuals	Males and Females	2023	X1024	NAMED	6361	HMDB0000210	C00864	6613	Cofactors and Vitamins	Pantothenate and CoA Metabolism	4336
GCST90200280	5-oxoproline	8,247 European ancestry individuals	Males and Females	2023	X1021	NAMED	7127	HMDB0000267	C02237,C01879	439685;7405	Amino Acid	Glutathione Metabolism	579
GCST90200281	phosphoethanolamine	8,253 European ancestry individuals	Males and Females	2023	X1026	NAMED	990	HMDB0000224	C00346	1015	Lipid	Phospholipid Metabolism	2238
GCST90200282	picolinate	7,051 European ancestry individuals	Males and Females	2023	X1022	NAMED	993	HMDB0002243	C10164	1018	Amino Acid	Tryptophan Metabolism	282
GCST90200283	3-ureidopropionate	7,543 European ancestry individuals	Males and Females	2023	X1053	NAMED	109	HMDB0000026	C02642	111	Nucleotide	Pyrimidine Metabolism, Uracil containing	4238
GCST90200284	erucate (22:1n9)	8,208 European ancestry individuals	Males and Females	2023	X1087	NAMED	7924	HMDB0002068	C08316	5281116	Lipid	Long Chain Monounsaturated Fatty Acid	1547
GCST90200285	xanthine	8,166 European ancestry individuals	Males and Females	2023	X1004	NAMED	1151	HMDB0000292	C00385	1188	Nucleotide	Purine Metabolism, (Hypo)Xanthine/Inosine containing	4121
GCST90200286	allantoin	8,252 European ancestry individuals	Males and Females	2023	X1002	NAMED	199	HMDB0000462	C02348,C01551,C02350	439714;204;439713	Nucleotide	Purine Metabolism, (Hypo)Xanthine/Inosine containing	4133
GCST90200287	N-acetylvaline	8,218 European ancestry individuals	Males and Females	2023	X1084	NAMED	60154	HMDB0011757		66789	Amino Acid	Leucine, Isoleucine and Valine Metabolism	417
GCST90200288	N-acetylleucine	7,905 European ancestry individuals	Males and Females	2023	X1082	NAMED	64075	HMDB0011756	C02710	70912	Amino Acid	Leucine, Isoleucine and Valine Metabolism	336
GCST90200289	N-acetylmethionine	7,993 European ancestry individuals	Males and Females	2023	X1083	NAMED	395338	HMDB0011745	C02712	448580	Amino Acid	Methionine, Cysteine, SAM and Taurine Metabolism	435
GCST90200290	glycerate	8,222 European ancestry individuals	Males and Females	2023	X1052	NAMED	732	HMDB0000139,HMDB0006372	C00258	439194;752	Carbohydrate	Glycolysis, Gluconeogenesis, and Pyruvate Metabolism	1243
GCST90200291	sarcosine	8,223 European ancestry individuals	Males and Females	2023	X1023	NAMED	1057	HMDB0000271	C00213	1088	Amino Acid	Glycine, Serine and Threonine Metabolism	5
GCST90200292	trans-4-hydroxyproline	8,252 European ancestry individuals	Males and Females	2023	X1001	NAMED	5605	HMDB0000725	C01157	5810	Amino Acid	Urea cycle; Arginine and Proline Metabolism	513
GCST90200293	thyroxine	8,262 European ancestry individuals	Males and Females	2023	X1094	NAMED	5614	HMDB0000248	C01829	5819	Amino Acid	Tyrosine Metabolism	245
GCST90200294	pipecolate	8,161 European ancestry individuals	Males and Females	2023	X1025	NAMED		HMDB0005960,HMDB0000716		849	Amino Acid	Lysine Metabolism	131
GCST90200295	gamma-glutamyltyrosine	8,221 European ancestry individuals	Males and Females	2023	X1102	NAMED	85142	HMDB0011741		94340	Peptide	Gamma-glutamyl Amino Acid	646
GCST90200296	methyl indole-3-acetate	7,032 European ancestry individuals	Males and Females	2023	X1104	NAMED	67279	HMDB0029738		74706	Xenobiotics	Food Component/Plant	4963
GCST90200297	ursodeoxycholate	6,206 European ancestry individuals	Males and Females	2023	X1135	NAMED	29131	HMDB0000946	C07880	31401	Lipid	Secondary Bile Acid Metabolism	3504
GCST90200298	3-hydroxy-3-methylglutarate	8,073 European ancestry individuals	Males and Females	2023	X112	NAMED	4573695	HMDB0000355	C03761	1662;5459993	Lipid	Mevalonate Metabolism	3175
GCST90200299	oleoyl ethanolamide	8,243 European ancestry individuals	Males and Females	2023	X1137	NAMED	4446574	HMDB0002088		5283454	Lipid	Endocannabinoid	2159
GCST90200300	4-hydroxyphenylpyruvate	7,813 European ancestry individuals	Males and Females	2023	X1141	NAMED	954	HMDB0000707	C01179	979	Amino Acid	Tyrosine Metabolism	175
GCST90200301	gamma-glutamylglutamine	8,217 European ancestry individuals	Males and Females	2023	X1140	NAMED	133013	HMDB0011738	C05283	150914	Peptide	Gamma-glutamyl Amino Acid	635
GCST90200302	alpha-tocopherol	8,192 European ancestry individuals	Males and Females	2023	X1105	NAMED	14265	HMDB0001893	C02477	86472	Cofactors and Vitamins	Tocopherol Metabolism	4360
GCST90200303	N-acetylalanine	8,220 European ancestry individuals	Males and Females	2023	X1110	NAMED	79449	HMDB0000766	C02847	88064	Amino Acid	Alanine and Aspartate Metabolism	31
GCST90200304	citrate	8,260 European ancestry individuals	Males and Females	2023	X1124	NAMED	305	HMDB0000094	C00158	311	Energy	TCA Cycle	1439
GCST90200305	2-aminobutyrate	8,242 European ancestry individuals	Males and Females	2023	X1128	NAMED	388757	HMDB0000452	C02356	80283	Amino Acid	Glutathione Metabolism	580
GCST90200306	butyrate/isobutyrate (4:0)	8,004 European ancestry individuals	Males and Females	2023	X1143	NAMED	259	HMDB0000039	C00246	264	Lipid	Short Chain Fatty Acid	1487
GCST90200307	urate	8,264 European ancestry individuals	Males and Females	2023	X1134	NAMED		HMDB0000289	C00366	1175	Nucleotide	Purine Metabolism, (Hypo)Xanthine/Inosine containing	4131
GCST90200308	3-hydroxyisobutyrate	8,177 European ancestry individuals	Males and Females	2023	X111	NAMED	10140307	HMDB0000023,HMDB0000336	C01188,C06001	11966314	Amino Acid	Leucine, Isoleucine and Valine Metabolism	428
GCST90200309	vanillylmandelate (VMA)	8,216 European ancestry individuals	Males and Females	2023	X1111	NAMED	1207	HMDB0000291	C05584	1245	Amino Acid	Tyrosine Metabolism	202
GCST90200310	3-aminoisobutyrate	8,265 European ancestry individuals	Males and Females	2023	X1114	NAMED	58481	HMDB0002166	C05145	64956	Nucleotide	Pyrimidine Metabolism, Thymine containing	4283
GCST90200311	4-acetamidobutanoate	8,154 European ancestry individuals	Males and Females	2023	X1113	NAMED	17180	HMDB0003681	C02946	18189	Amino Acid	Polyamine Metabolism	560
GCST90200312	2-hydroxystearate	8,241 European ancestry individuals	Males and Females	2023	X1239	NAMED	62625	HMDB0062549	C03042,C03045	439887;439885	Lipid	Fatty Acid, Monohydroxy	1971
GCST90200313	N1-methyladenosine	8,247 European ancestry individuals	Males and Females	2023	X1242	NAMED	4573813	HMDB0003331	C02494	27476	Nucleotide	Purine Metabolism, Adenine containing	4153
GCST90200314	N-acetylneuraminate	8,200 European ancestry individuals	Males and Females	2023	X1162	NAMED	10292217	HMDB0000230	C00270	439197	Carbohydrate	Aminosugar Metabolism	1418
GCST90200315	gamma-glutamylhistidine	8,220 European ancestry individuals	Males and Females	2023	X1235	NAMED	5380197	HMDB0029151		7017195	Peptide	Gamma-glutamyl Amino Acid	637
GCST90200316	N-acetylglucosaminylasparagine	8,144 European ancestry individuals	Males and Females	2023	X1215	NAMED	21403014	HMDB0000489	C04540	123826	Carbohydrate	Aminosugar Metabolism	1430
GCST90200317	homovanillate (HVA)	6,320 European ancestry individuals	Males and Females	2023	X117	NAMED	5323114	HMDB0000118	C05582	1738	Amino Acid	Tyrosine Metabolism	210
GCST90200318	acetoacetate	6,883 European ancestry individuals	Males and Females	2023	X1218	NAMED	94	HMDB0000060	C00164	96	Lipid	Ketone Bodies	1936
GCST90200319	cys-gly, oxidized	8,256 European ancestry individuals	Males and Females	2023	X1224	NAMED	295316			333293	Amino Acid	Glutathione Metabolism	578
GCST90200320	dihomo-linoleate (20:2n6)	8,284 European ancestry individuals	Males and Females	2023	X1231	NAMED	4944228	HMDB0005060	C16525	6439848	Lipid	Long Chain Polyunsaturated Fatty Acid (n3 and n6)	1570
GCST90200321	cholate	7,892 European ancestry individuals	Males and Females	2023	X136	NAMED		HMDB0000619	C00695	221493	Lipid	Primary Bile Acid Metabolism	3453
GCST90200322	beta-hydroxyisovalerate	8,201 European ancestry individuals	Males and Females	2023	X1442	NAMED	62571	HMDB0000754		69362	Amino Acid	Leucine, Isoleucine and Valine Metabolism	363
GCST90200323	creatine	8,285 European ancestry individuals	Males and Females	2023	X1221	NAMED	566	HMDB0000064	C00300	586	Amino Acid	Creatine Metabolism	528
GCST90200324	anthranilate	5,773 European ancestry individuals	Males and Females	2023	X1258	NAMED	222	HMDB0001123	C00108	227	Amino Acid	Tryptophan Metabolism	275
GCST90200325	glycerol	8,285 European ancestry individuals	Males and Females	2023	X1254	NAMED	733	HMDB0000131	C00116	753	Lipid	Glycerolipid Metabolism	2841
GCST90200326	gamma-glutamylleucine	8,041 European ancestry individuals	Males and Females	2023	X1268	NAMED	133115	HMDB0011171		151023	Peptide	Gamma-glutamyl Amino Acid	639
GCST90200327	choline	8,262 European ancestry individuals	Males and Females	2023	X1256	NAMED	149278	HMDB0000097	C00114	305	Lipid	Phospholipid Metabolism	2232
GCST90200328	3-methoxytyrosine	8,258 European ancestry individuals	Males and Females	2023	X1342	NAMED	8948	HMDB0001434		9307	Amino Acid	Tyrosine Metabolism	204
GCST90200329	3-phosphoglycerate	8,196 European ancestry individuals	Males and Females	2023	X132	NAMED	10669764	HMDB0000807	C00597	724	Carbohydrate	Glycolysis, Gluconeogenesis, and Pyruvate Metabolism	1237
GCST90200330	1-palmitoyl-2-linoleoyl-GPC (16:0/18:2)	8,230 European ancestry individuals	Males and Females	2023	X1537	NAMED	4450224	HMDB0007973		5287971	Lipid	Phosphatidylcholine (PC)	2286
GCST90200331	1-palmitoyl-2-oleoyl-GPE (16:0/18:1)	8,262 European ancestry individuals	Males and Females	2023	X1526	NAMED	4446615	HMDB0005320		5283496	Lipid	Phosphatidylethanolamine (PE)	2408
GCST90200332	1-palmitoyl-2-linoleoyl-GPI (16:0/18:2)	8,115 European ancestry individuals	Males and Females	2023	X1528	NAMED	21403024	HMDB0009784		71296233;46891796	Lipid	Phosphatidylinositol (PI)	2536
GCST90200333	taurocholate	7,743 European ancestry individuals	Males and Females	2023	X1648	NAMED		HMDB0000036	C05122	6675	Lipid	Primary Bile Acid Metabolism	3455
GCST90200334	taurodeoxycholate	7,287 European ancestry individuals	Males and Females	2023	X1668	NAMED	2015539	HMDB0000896	C05463	2733768	Lipid	Secondary Bile Acid Metabolism	3489
GCST90200335	stearoyl sphingomyelin (d18:1/18:0)	8,258 European ancestry individuals	Males and Females	2023	X1538	NAMED	4956085	HMDB0001348	C00550	6453725	Lipid	Sphingomyelins	3105
GCST90200336	N-palmitoyl-sphingosine (d18:1/16:0)	8,266 European ancestry individuals	Males and Females	2023	X1518	NAMED	4446677	HMDB0004949		5283564	Lipid	Ceramides	3021
GCST90200337	taurochenodeoxycholate	8,048 European ancestry individuals	Males and Females	2023	X1629	NAMED	343282	HMDB0000951	C05465	387316	Lipid	Primary Bile Acid Metabolism	3462
GCST90200338	4-hydroxyphenylacetate	7,906 European ancestry individuals	Males and Females	2023	X144	NAMED	3881560	HMDB0000020	C00642	127	Amino Acid	Phenylalanine Metabolism	159
GCST90200339	5,6-dihydrothymine	8,219 European ancestry individuals	Males and Females	2023	X158	NAMED	84456	HMDB0000079	C00906	93556	Nucleotide	Pyrimidine Metabolism, Thymine containing	4280
GCST90200340	1-palmitoyl-2-oleoyl-GPC (16:0/18:1)	8,249 European ancestry individuals	Males and Females	2023	X1539	NAMED	4940699	HMDB0007972	C13875	6436017	Lipid	Phosphatidylcholine (PC)	2283
GCST90200341	N-stearoyl-sphingosine (d18:1/18:0)*	8,254 European ancestry individuals	Males and Females	2023	X1547	NAMED	4446678	HMDB0004950		5283565	Lipid	Ceramides	3025
GCST90200342	glycochenodeoxycholate	8,164 European ancestry individuals	Males and Females	2023	X1628	NAMED		HMDB0000637	C05466	12544	Lipid	Primary Bile Acid Metabolism	3461
GCST90200343	N-formylmethionine	8,235 European ancestry individuals	Males and Females	2023	X194	NAMED	388809	HMDB0001015	C03145	439750	Amino Acid	Methionine, Cysteine, SAM and Taurine Metabolism	437
GCST90200344	N6,N6,N6-trimethyllysine	8,180 European ancestry individuals	Males and Females	2023	X189	NAMED	140379	HMDB0001325	C03793	440120	Amino Acid	Lysine Metabolism	116
GCST90200345	S-adenosylhomocysteine (SAH)	6,142 European ancestry individuals	Males and Females	2023	X197	NAMED	16788012	HMDB00939	C00021	439155	Amino Acid	Methionine, Cysteine, SAM and Taurine Metabolism	446
GCST90200346	4-acetaminophen sulfate	4,197 European ancestry individuals	Males and Females	2023	X2049	NAMED	75741	HMDB0059911	C06804	83939	Xenobiotics	Drug - Analgesics, Anesthetics	5377
GCST90200347	2-hydroxyhippurate (salicylurate)	8,244 European ancestry individuals	Males and Females	2023	X1869	NAMED	9835	HMDB0000840	C07588	10253	Xenobiotics	Benzoate Metabolism	4466
GCST90200348	quinolinate	8,203 European ancestry individuals	Males and Females	2023	X182	NAMED	1037	HMDB0000232	C03722	1066	Cofactors and Vitamins	Nicotinate and Nicotinamide Metabolism	4300
GCST90200349	eicosapentaenoate (EPA; 20:5n3)	8,257 European ancestry individuals	Males and Females	2023	X2050	NAMED	393682	HMDB0001999	C06428	446284	Lipid	Long Chain Polyunsaturated Fatty Acid (n3 and n6)	1560
GCST90200350	laurate (12:0)	8,226 European ancestry individuals	Males and Females	2023	X181	NAMED	3756	HMDB0000638	C02679	3893	Lipid	Medium Chain Fatty Acid	1502
GCST90200351	N-acetylputrescine	8,243 European ancestry individuals	Males and Females	2023	X192	NAMED	109095	HMDB0002064	C02714	122356	Amino Acid	Polyamine Metabolism	538
GCST90200352	methylsuccinate	7,965 European ancestry individuals	Males and Females	2023	X2051	NAMED	9922	HMDB0001844		10349	Amino Acid	Leucine, Isoleucine and Valine Metabolism	410
GCST90200353	9,10-DiHOME	7,557 European ancestry individuals	Males and Females	2023	X179	NAMED	8142232	HMDB0004704	C14828	9966640	Lipid	Fatty Acid, Dihydroxy	2031
GCST90200354	linoleate (18:2n6)	8,260 European ancestry individuals	Males and Females	2023	X180	NAMED	4444105	HMDB0006270,HMDB0000673	C01595	5280450	Lipid	Long Chain Polyunsaturated Fatty Acid (n3 and n6)	1567
GCST90200355	adenosine 5'-diphosphate (ADP)	4,607 European ancestry individuals	Males and Females	2023	X208	NAMED	5800	HMDB0001341	C00008	6022	Nucleotide	Purine Metabolism, Adenine containing	4138
GCST90200356	adenosine 5'-monophosphate (AMP)	8,218 European ancestry individuals	Males and Females	2023	X209	NAMED	10239183	HMDB0000045	C00020	6083	Nucleotide	Purine Metabolism, Adenine containing	4139
GCST90200357	adenosine 3',5'-cyclic monophosphate (cAMP)	6,756 European ancestry individuals	Males and Females	2023	X207	NAMED	268	HMDB0000058	C00575	6076	Nucleotide	Purine Metabolism, Adenine containing	4142
GCST90200358	arachidonate (20:4n6)	8,272 European ancestry individuals	Males and Females	2023	X229	NAMED	392692	HMDB0001043	C00219	444899	Lipid	Long Chain Polyunsaturated Fatty Acid (n3 and n6)	1573
GCST90200359	5-methylthioadenosine (MTA)	8,210 European ancestry individuals	Males and Females	2023	X212	NAMED	388321	HMDB0001173	C00170	439176	Amino Acid	Polyamine Metabolism	556
GCST90200360	cortisone	8,153 European ancestry individuals	Males and Females	2023	X273	NAMED	361685	HMDB0002802	C00762	222786	Lipid	Corticosteroids	3315
GCST90200361	beta-alanine	8,114 European ancestry individuals	Males and Females	2023	X244	NAMED	234	HMDB0000056	C00099	239	Nucleotide	Pyrimidine Metabolism, Uracil containing	4239
GCST90200362	succinate	7,943 European ancestry individuals	Males and Females	2023	X252	NAMED	1078	HMDB0000254	C00042	1110	Energy	TCA Cycle	1448
GCST90200363	choline phosphate	8,245 European ancestry individuals	Males and Females	2023	X267	NAMED	119298	HMDB0001565	C00588	1014	Lipid	Phospholipid Metabolism	2233
GCST90200364	cysteinylglycine disulfide*	8,214 European ancestry individuals	Males and Females	2023	X100002466	NAMED	17215992	HMDB0000709		22833544	Amino Acid	Glutathione Metabolism	577
GCST90200365	phenylpyruvate	8,241 European ancestry individuals	Males and Females	2023	X241	NAMED	972	HMDB0000205	C00166	997	Amino Acid	Phenylalanine Metabolism	150
GCST90200366	creatinine	8,239 European ancestry individuals	Males and Females	2023	X275	NAMED	568	HMDB0000562	C00791	588	Amino Acid	Creatine Metabolism	529
GCST90200367	3-hydroxybutyrate (BHBA)	8,292 European ancestry individuals	Males and Females	2023	X254	NAMED	428	HMDB0000011	C03197,C01089	94318;441;92135	Lipid	Ketone Bodies	1938
GCST90200368	cholesterol	8,258 European ancestry individuals	Males and Females	2023	X266	NAMED	4937803	HMDB0000067	C00187	5597	Lipid	Sterol	3192
GCST90200369	2-hydroxyphenylacetate	7,564 European ancestry individuals	Males and Females	2023	X235	NAMED	11476	HMDB0000669	C05852	11970	Amino Acid	Phenylalanine Metabolism	156
GCST90200370	aspartate	8,253 European ancestry individuals	Males and Females	2023	X234	NAMED	5745	HMDB0000191	C00049	5960	Amino Acid	Alanine and Aspartate Metabolism	36
GCST90200371	3-(4-hydroxyphenyl)lactate	8,259 European ancestry individuals	Males and Females	2023	X240	NAMED	9010	HMDB0000755	C03672	9378	Amino Acid	Tyrosine Metabolism	181
GCST90200372	arginine	8,237 European ancestry individuals	Males and Females	2023	X231	NAMED	227	HMDB0000517	C00062	6322	Amino Acid	Urea cycle; Arginine and Proline Metabolism	483
GCST90200373	gluconate	8,106 European ancestry individuals	Males and Females	2023	X338	NAMED	10240	HMDB0000625	C00257	10690;3085666	Xenobiotics	Food Component/Plant	4805
GCST90200374	sphinganine	7,429 European ancestry individuals	Males and Females	2023	X313	NAMED	3014	HMDB0000269	C00836	3126	Lipid	Sphingolipid Synthesis	3000
GCST90200375	gamma-glutamylglutamate	8,244 European ancestry individuals	Males and Females	2023	X331	NAMED	83831	HMDB0011737	C05282	92865	Peptide	Gamma-glutamyl Amino Acid	634
GCST90200376	flavin adenine dinucleotide (FAD)	6,257 European ancestry individuals	Males and Females	2023	X327	NAMED	559059	HMDB0001248	C00016	643975	Cofactors and Vitamins	Riboflavin Metabolism	4333
GCST90200377	histidine	8,223 European ancestry individuals	Males and Females	2023	X355	NAMED	752	HMDB0000177	C00135	6274	Amino Acid	Histidine Metabolism	70
GCST90200378	cortisol	8,193 European ancestry individuals	Males and Females	2023	X356	NAMED		HMDB0000063	C00735	5754	Lipid	Corticosteroids	3305
GCST90200379	hypotaurine	8,212 European ancestry individuals	Males and Females	2023	X358	NAMED	96959	HMDB0000965	C00519	107812	Amino Acid	Methionine, Cysteine, SAM and Taurine Metabolism	470
GCST90200380	glutarate (C5-DC)	7,757 European ancestry individuals	Males and Females	2023	X339	NAMED	3618533	HMDB0000661	C00489	743;4418048	Lipid	Fatty Acid, Dicarboxylate	1659
GCST90200381	S-1-pyrroline-5-carboxylate	8,232 European ancestry individuals	Males and Females	2023	X35	NAMED	10140206	HMDB0001301	C04322	11966181	Amino Acid	Glutamate Metabolism	62
GCST90200382	cystine	8,177 European ancestry individuals	Males and Females	2023	X279	NAMED	575	HMDB0000192	C00491	67678	Amino Acid	Methionine, Cysteine, SAM and Taurine Metabolism	462
GCST90200383	cystathionine	8,014 European ancestry individuals	Males and Females	2023	X310	NAMED	811	HMDB0000099	C02291	439258	Amino Acid	Methionine, Cysteine, SAM and Taurine Metabolism	453
GCST90200384	guanidinoacetate	8,238 European ancestry individuals	Males and Females	2023	X344	NAMED	743	HMDB0000128	C00581	763	Amino Acid	Creatine Metabolism	527
GCST90200385	sphingosine	7,982 European ancestry individuals	Males and Females	2023	X297	NAMED	4510275	HMDB0000252	C00319	5280335	Lipid	Sphingosines	3159
GCST90200386	deoxycholate	7,649 European ancestry individuals	Males and Females	2023	X302	NAMED	389318	HMDB0000626	C04483	222528	Lipid	Secondary Bile Acid Metabolism	3479
GCST90200387	glycocholate	8,247 European ancestry individuals	Males and Females	2023	X342	NAMED	9734	HMDB0000138	C01921	10140	Lipid	Primary Bile Acid Metabolism	3454
GCST90200388	palmitoleate (16:1n7)	8,290 European ancestry individuals	Males and Females	2023	X452	NAMED	393216	HMDB0003229	C08362	445638	Lipid	Long Chain Monounsaturated Fatty Acid	1529
GCST90200389	leucine	8,252 European ancestry individuals	Males and Females	2023	X397	NAMED		HMDB0000687	C00123	6106	Amino Acid	Leucine, Isoleucine and Valine Metabolism	332
GCST90200390	stearate (18:0)	8,272 European ancestry individuals	Males and Females	2023	X439	NAMED	5091	HMDB0000827	C01530	5281	Lipid	Long Chain Saturated Fatty Acid	1514
GCST90200391	methionine	8,222 European ancestry individuals	Males and Females	2023	X415	NAMED	5907	HMDB0000696	C00073	6137	Amino Acid	Methionine, Cysteine, SAM and Taurine Metabolism	434
GCST90200392	orotate	8,128 European ancestry individuals	Males and Females	2023	X445	NAMED	942	HMDB0000226	C00295	967	Nucleotide	Pyrimidine Metabolism, Orotate containing	4207
GCST90200393	phosphate	8,247 European ancestry individuals	Males and Females	2023	X461	NAMED	1032	HMDB0001429	C00009	1061	Energy	Oxidative Phosphorylation	1468
GCST90200394	inosine	4,940 European ancestry individuals	Males and Females	2023	X361	NAMED	21241953	HMDB0000195	C00294	6021	Nucleotide	Purine Metabolism, (Hypo)Xanthine/Inosine containing	4119
GCST90200395	inosine 5'-monophosphate (IMP)	4,639 European ancestry individuals	Males and Females	2023	X362	NAMED	5482599	HMDB0000175	C00130	8582	Nucleotide	Purine Metabolism, (Hypo)Xanthine/Inosine containing	4118
GCST90200396	phenylalanine	8,228 European ancestry individuals	Males and Females	2023	X460	NAMED	5910	HMDB0000159	C00079	6140	Amino Acid	Phenylalanine Metabolism	140
GCST90200397	palmitate (16:0)	8,269 European ancestry individuals	Males and Females	2023	X424	NAMED	960	HMDB0000220	C00249	985	Lipid	Long Chain Saturated Fatty Acid	1510
GCST90200398	malate	8,187 European ancestry individuals	Males and Females	2023	X409	NAMED	510	HMDB0031518,HMDB0000156,HMDB0000744	C00149,C00711,C00497	525	Energy	TCA Cycle	1451
GCST90200399	isoleucine	8,255 European ancestry individuals	Males and Females	2023	X376	NAMED	769	HMDB0000172	C06418,C00407,C16424	6306	Amino Acid	Leucine, Isoleucine and Valine Metabolism	385
GCST90200400	nicotinamide	8,110 European ancestry individuals	Males and Females	2023	X432	NAMED	911	HMDB0001406	C00153	936	Cofactors and Vitamins	Nicotinate and Nicotinamide Metabolism	4304
GCST90200401	myo-inositol	8,193 European ancestry individuals	Males and Females	2023	X363	NAMED	10239179	HMDB0000211	C00137	892	Lipid	Inositol Metabolism	2201
GCST90200402	lysine	8,250 European ancestry individuals	Males and Females	2023	X407	NAMED	5747	HMDB0003405	C00739,C00047	5962	Amino Acid	Lysine Metabolism	105
GCST90200403	citrulline	8,157 European ancestry individuals	Males and Females	2023	X391	NAMED	810	HMDB0000904	C00327	9750	Amino Acid	Urea cycle; Arginine and Proline Metabolism	492
GCST90200404	ornithine	8,255 European ancestry individuals	Males and Females	2023	X444	NAMED	6026	HMDB0000214	C00077	6262	Amino Acid	Urea cycle; Arginine and Proline Metabolism	487
GCST90200405	retinol (Vitamin A)	8,247 European ancestry individuals	Males and Females	2023	X498	NAMED	393012	HMDB0000305	C00473	445354	Cofactors and Vitamins	Vitamin A Metabolism	4429
GCST90200406	1-methylnicotinamide	8,194 European ancestry individuals	Males and Females	2023	X55	NAMED	8305504	HMDB0000699	C02918	457	Cofactors and Vitamins	Nicotinate and Nicotinamide Metabolism	4316
GCST90200407	uridine	8,253 European ancestry individuals	Males and Females	2023	X535	NAMED	5807	HMDB0000296	C00299	6029	Nucleotide	Pyrimidine Metabolism, Uracil containing	4219
GCST90200408	lactate	8,217 European ancestry individuals	Males and Females	2023	X482	NAMED	592	HMDB0000190	C00186	612	Carbohydrate	Glycolysis, Gluconeogenesis, and Pyruvate Metabolism	1240
GCST90200409	pristanate	6,497 European ancestry individuals	Males and Females	2023	X477	NAMED	110458	HMDB0000795		123929	Lipid	Fatty Acid, Branched	1652
GCST90200410	phytanate	8,223 European ancestry individuals	Males and Females	2023	X466	NAMED	10140204	HMDB0000801	C01607	26840	Xenobiotics	Food Component/Plant	4999
GCST90200411	proline	8,257 European ancestry individuals	Males and Females	2023	X480	NAMED	128566	HMDB0000162,HMDB0003411	C00148,C000763	8988;145742;614	Amino Acid	Urea cycle; Arginine and Proline Metabolism	495
GCST90200412	glutamate	8,287 European ancestry individuals	Males and Females	2023	X561	NAMED	591	HMDB0000148	C00025,C00217	33032	Amino Acid	Glutamate Metabolism	44
GCST90200413	2'-deoxyuridine	7,915 European ancestry individuals	Males and Females	2023	X536	NAMED	13118	HMDB0000012	C00526	13712	Nucleotide	Pyrimidine Metabolism, Uracil containing	4235
GCST90200414	myristate (14:0)	8,282 European ancestry individuals	Males and Females	2023	X519	NAMED	10539	HMDB0000806	C06424	11005	Lipid	Long Chain Saturated Fatty Acid	1507
GCST90200415	serine	8,271 European ancestry individuals	Males and Females	2023	X503	NAMED	5736	HMDB0000187	C00065	5951	Amino Acid	Glycine, Serine and Threonine Metabolism	10
GCST90200416	trans-urocanate	8,198 European ancestry individuals	Males and Females	2023	X537	NAMED	643824	HMDB0000301	C00785	736715	Amino Acid	Histidine Metabolism	78
GCST90200417	urea	8,238 European ancestry individuals	Males and Females	2023	X533	NAMED	1143	HMDB0000294	C00086	1176	Amino Acid	Urea cycle; Arginine and Proline Metabolism	485
GCST90200418	pyridoxal	8,021 European ancestry individuals	Males and Females	2023	X491	NAMED	1021	HMDB0001545	C00250	1050	Cofactors and Vitamins	Vitamin B6 Metabolism	4450
GCST90200419	glutamine	8,253 European ancestry individuals	Males and Females	2023	X563	NAMED	5746	HMDB0000641	C00064	5961	Amino Acid	Glutamate Metabolism	45
GCST90200420	taurine	8,219 European ancestry individuals	Males and Females	2023	X512	NAMED	1091	HMDB0000251	C00245	1123	Amino Acid	Methionine, Cysteine, SAM and Taurine Metabolism	471
GCST90200421	salicylate	8,191 European ancestry individuals	Males and Females	2023	X501	NAMED	331	HMDB0001895	C00805	338	Xenobiotics	Drug - Topical Agents	5959
GCST90200422	serotonin	7,498 European ancestry individuals	Males and Females	2023	X504	NAMED	5013	HMDB0000259	C00780	5202	Amino Acid	Tryptophan Metabolism	287
GCST90200423	spermidine	7,348 European ancestry individuals	Males and Females	2023	X50	NAMED	1071	HMDB0001257	C00315	1102	Amino Acid	Polyamine Metabolism	545
GCST90200424	dimethylglycine	8,224 European ancestry individuals	Males and Females	2023	X806	NAMED	653	HMDB0000092	C03626	673	Amino Acid	Glycine, Serine and Threonine Metabolism	6
GCST90200425	betaine	8,232 European ancestry individuals	Males and Females	2023	X799	NAMED	19951173242	HMDB0000043	C00719	247	Amino Acid	Glycine, Serine and Threonine Metabolism	7
GCST90200426	xylose	6,822 European ancestry individuals	Males and Females	2023	X826	NAMED	85957	HMDB0000098	C00181	135191	Carbohydrate	Pentose Metabolism	1267
GCST90200427	tyrosine	8,252 European ancestry individuals	Males and Females	2023	X815	NAMED	5833	HMDB0000158	C00082	6057	Amino Acid	Tyrosine Metabolism	162
GCST90200428	caprate (10:0)	8,272 European ancestry individuals	Males and Females	2023	X888	NAMED	2863	HMDB0000511	C01571	2969	Lipid	Medium Chain Fatty Acid	1494
GCST90200429	cytidine	7,659 European ancestry individuals	Males and Females	2023	X827	NAMED	5940	HMDB0000089	C00475	6175	Nucleotide	Pyrimidine Metabolism, Cytidine containing	4251
GCST90200430	pyruvate	8,259 European ancestry individuals	Males and Females	2023	X823	NAMED	96901	HMDB0000243	C00022	1060	Carbohydrate	Glycolysis, Gluconeogenesis, and Pyruvate Metabolism	1239
GCST90200431	alanine	8,265 European ancestry individuals	Males and Females	2023	X811	NAMED	5735	HMDB0000161	C00041	5950	Amino Acid	Alanine and Aspartate Metabolism	29
GCST90200432	threonine	8,245 European ancestry individuals	Males and Females	2023	X564	NAMED	6051	HMDB0000167	C00188	6288	Amino Acid	Glycine, Serine and Threonine Metabolism	17
GCST90200433	cytosine	6,990 European ancestry individuals	Males and Females	2023	X881	NAMED	577	HMDB0000630	C00380	597	Nucleotide	Pyrimidine Metabolism, Cytidine containing	4252
GCST90200434	12,13-DiHOME	7,918 European ancestry individuals	Males and Females	2023	X62	NAMED	8412123	HMDB0004705	C14829	10236635	Lipid	Fatty Acid, Dihydroxy	2030
GCST90200435	mannose	8,212 European ancestry individuals	Males and Females	2023	X803	NAMED	141983	HMDB0000169	C00159,C02209,C00936	18950;82308;439680	Carbohydrate	Fructose, Mannose and Galactose Metabolism	1352
GCST90200436	caffeine	8,005 European ancestry individuals	Males and Females	2023	X849	NAMED	2424	HMDB0001847	C07481	2519	Xenobiotics	Xanthine Metabolism	4590
GCST90200437	fructose	8,137 European ancestry individuals	Males and Females	2023	X878	NAMED	5764	HMDB0000660	C00095	2723872	Carbohydrate	Fructose, Mannose and Galactose Metabolism	1346
GCST90200438	alpha-ketobutyrate	8,192 European ancestry individuals	Males and Females	2023	X796	NAMED	2829426	HMDB0000005	C00109	58	Amino Acid	Methionine, Cysteine, SAM and Taurine Metabolism	454
GCST90200439	cysteine	8,216 European ancestry individuals	Males and Females	2023	X800	NAMED	5653	HMDB0000574	C00097	5862	Amino Acid	Methionine, Cysteine, SAM and Taurine Metabolism	455
GCST90200440	glucose	8,123 European ancestry individuals	Males and Females	2023	X572	NAMED	71358	HMDB0000122	C00031	5793	Carbohydrate	Glycolysis, Gluconeogenesis, and Pyruvate Metabolism	1223
GCST90200441	tryptophan	8,235 European ancestry individuals	Males and Females	2023	X565	NAMED	6066	HMDB0000929	C00078	6305	Amino Acid	Tryptophan Metabolism	254
GCST90200442	valine	8,247 European ancestry individuals	Males and Females	2023	X566	NAMED	6050	HMDB0000883	C00183	6287	Amino Acid	Leucine, Isoleucine and Valine Metabolism	416
GCST90200443	pseudouridine	8,213 European ancestry individuals	Males and Females	2023	X821	NAMED	21403010	HMDB0000767	C02067	15047	Nucleotide	Pyrimidine Metabolism, Uracil containing	4221
GCST90200444	dihydroorotate	8,195 European ancestry individuals	Males and Females	2023	X923	NAMED	628	HMDB03349	C00337	648	Nucleotide	Pyrimidine Metabolism, Orotate containing	4206
GCST90200445	caprylate (8:0)	8,163 European ancestry individuals	Males and Females	2023	X932	NAMED	370	HMDB0000482	C06423	379	Lipid	Medium Chain Fatty Acid	1491
GCST90200446	arachidate (20:0)	8,228 European ancestry individuals	Males and Females	2023	X893	NAMED	10035	HMDB0002212	C06425	10467	Lipid	Long Chain Saturated Fatty Acid	1517
GCST90200447	maltose	6,351 European ancestry individuals	Males and Females	2023	X913	NAMED	388469	HMDB0000163	C00208	10991489	Carbohydrate	Glycogen Metabolism	1299
GCST90200448	N-stearoyl-sphinganine (d18:0/18:0)*	6,737 European ancestry individuals	Males and Females	2023	X922	NAMED	4446686	HMDB0011761		5283573	Lipid	Dihydroceramides	3012
GCST90200449	sucrose	7,803 European ancestry individuals	Males and Females	2023	X935	NAMED	5768	HMDB0000258	C00089	5988	Carbohydrate	Disaccharides and Oligosaccharides	1325
GCST90200450	caproate (6:0)	7,564 European ancestry individuals	Males and Females	2023	X926	NAMED	8552	HMDB0000535	C01585	8892	Lipid	Medium Chain Fatty Acid	1489
GCST90200451	nonadecanoate (19:0)	8,231 European ancestry individuals	Males and Females	2023	X892	NAMED	12071	HMDB0000772	C16535	12591	Lipid	Long Chain Saturated Fatty Acid	1516
GCST90200452	asparagine	8,245 European ancestry individuals	Males and Females	2023	X917	NAMED	6031	HMDB0000168	C00152	6267	Amino Acid	Alanine and Aspartate Metabolism	40
GCST90200453	X-07765	8,127 European ancestry individuals	Males and Females	2023	X999907765	UNNAMED
GCST90200454	kynurenate	8,241 European ancestry individuals	Males and Females	2023	X98	NAMED	3712	HMDB0000715	C01717	3845	Amino Acid	Tryptophan Metabolism	272
GCST90200455	alpha-ketoglutarate	8,212 European ancestry individuals	Males and Females	2023	X93	NAMED	50	HMDB0000208	C00026	51	Energy	TCA Cycle	1445
GCST90200456	X-11308	8,253 European ancestry individuals	Males and Females	2023	X999911308	UNNAMED
GCST90200457	pentadecanoate (15:0)	8,273 European ancestry individuals	Males and Females	2023	X980	NAMED	13249	HMDB0000826	C16537	13849	Lipid	Long Chain Saturated Fatty Acid	1509
GCST90200458	X-11315	8,139 European ancestry individuals	Males and Females	2023	X999911315	UNNAMED
GCST90200459	margarate (17:0)	8,279 European ancestry individuals	Males and Females	2023	X891	NAMED	10033	HMDB0002259		10465	Lipid	Long Chain Saturated Fatty Acid	1512
GCST90200460	X-11372	8,251 European ancestry individuals	Males and Females	2023	X999911372	UNNAMED
GCST90200461	X-10458	7,970 European ancestry individuals	Males and Females	2023	X999910458	UNNAMED
GCST90200462	X-11299	8,203 European ancestry individuals	Males and Females	2023	X999911299	UNNAMED
GCST90200463	X-11478	8,242 European ancestry individuals	Males and Females	2023	X999911478	UNNAMED
GCST90200464	X-11849	7,679 European ancestry individuals	Males and Females	2023	X999911849	UNNAMED
GCST90200465	X-11787	8,247 European ancestry individuals	Males and Females	2023	X999911787	UNNAMED
GCST90200466	X-11632	7,784 European ancestry individuals	Males and Females	2023	X999911632	UNNAMED
GCST90200467	X-11852	7,295 European ancestry individuals	Males and Females	2023	X999911852	UNNAMED
GCST90200468	X-11847	7,193 European ancestry individuals	Males and Females	2023	X999911847	UNNAMED
GCST90200469	X-11483	7,798 European ancestry individuals	Males and Females	2023	X999911483	UNNAMED
GCST90200470	X-11470	8,134 European ancestry individuals	Males and Females	2023	X999911470	UNNAMED
GCST90200471	X-11381	8,225 European ancestry individuals	Males and Females	2023	X999911381	UNNAMED
GCST90200472	X-11850	7,629 European ancestry individuals	Males and Females	2023	X999911850	UNNAMED
GCST90200473	X-11795	8,238 European ancestry individuals	Males and Females	2023	X999911795	UNNAMED
GCST90200474	X-11444	8,206 European ancestry individuals	Males and Females	2023	X999911444	UNNAMED
GCST90200475	X-11858	6,008 European ancestry individuals	Males and Females	2023	X999911858	UNNAMED
GCST90200476	X-11843	7,230 European ancestry individuals	Males and Females	2023	X999911843	UNNAMED
GCST90200477	X-12127	5,878 European ancestry individuals	Males and Females	2023	X999912127	UNNAMED
GCST90200478	X-12221	6,819 European ancestry individuals	Males and Females	2023	X999912221	UNNAMED
GCST90200479	X-12283	7,763 European ancestry individuals	Males and Females	2023	X999912283	UNNAMED
GCST90200480	X-12410	7,442 European ancestry individuals	Males and Females	2023	X999912410	UNNAMED
GCST90200481	X-12104	7,194 European ancestry individuals	Males and Females	2023	X999912104	UNNAMED
GCST90200482	X-12193	7,705 European ancestry individuals	Males and Females	2023	X999912193	UNNAMED
GCST90200483	X-12216	8,181 European ancestry individuals	Males and Females	2023	X999912216	UNNAMED
GCST90200484	X-12306	6,054 European ancestry individuals	Males and Females	2023	X999912306	UNNAMED
GCST90200485	X-12100	8,210 European ancestry individuals	Males and Females	2023	X999912100	UNNAMED
GCST90200486	X-12261	4,347 European ancestry individuals	Males and Females	2023	X999912261	UNNAMED
GCST90200487	X-11880	8,206 European ancestry individuals	Males and Females	2023	X999911880	UNNAMED
GCST90200488	X-12117	7,379 European ancestry individuals	Males and Females	2023	X999912117	UNNAMED
GCST90200489	X-12407	6,534 European ancestry individuals	Males and Females	2023	X999912407	UNNAMED
GCST90200490	X-12101	8,217 European ancestry individuals	Males and Females	2023	X999912101	UNNAMED
GCST90200491	X-12026	8,180 European ancestry individuals	Males and Females	2023	X999912026	UNNAMED
GCST90200492	X-12411	8,174 European ancestry individuals	Males and Females	2023	X999912411	UNNAMED
GCST90200493	X-12013	5,848 European ancestry individuals	Males and Females	2023	X999912013	UNNAMED
GCST90200494	X-12007	8,002 European ancestry individuals	Males and Females	2023	X999912007	UNNAMED
GCST90200495	X-12462	8,236 European ancestry individuals	Males and Females	2023	X999912462	UNNAMED
GCST90200496	X-12714	6,870 European ancestry individuals	Males and Females	2023	X999912714	UNNAMED
GCST90200497	X-12740	6,449 European ancestry individuals	Males and Females	2023	X999912740	UNNAMED
GCST90200498	X-12730	7,133 European ancestry individuals	Males and Females	2023	X999912730	UNNAMED
GCST90200499	X-12701	6,278 European ancestry individuals	Males and Females	2023	X999912701	UNNAMED
GCST90200500	X-12816	5,190 European ancestry individuals	Males and Females	2023	X999912816	UNNAMED
GCST90200501	X-12731	5,770 European ancestry individuals	Males and Females	2023	X999912731	UNNAMED
GCST90200502	X-12707	7,461 European ancestry individuals	Males and Females	2023	X999912707	UNNAMED
GCST90200503	X-12729	7,446 European ancestry individuals	Males and Females	2023	X999912729	UNNAMED
GCST90200504	X-12830	5,725 European ancestry individuals	Males and Females	2023	X999912830	UNNAMED
GCST90200505	X-12818	6,246 European ancestry individuals	Males and Females	2023	X999912818	UNNAMED
GCST90200506	X-12812	6,435 European ancestry individuals	Males and Females	2023	X999912812	UNNAMED
GCST90200507	X-12822	7,957 European ancestry individuals	Males and Females	2023	X999912822	UNNAMED
GCST90200508	X-12738	5,874 European ancestry individuals	Males and Females	2023	X999912738	UNNAMED
GCST90200509	X-12544	7,471 European ancestry individuals	Males and Females	2023	X999912544	UNNAMED
GCST90200510	X-12680	8,255 European ancestry individuals	Males and Females	2023	X999912680	UNNAMED
GCST90200511	X-12906	7,896 European ancestry individuals	Males and Females	2023	X999912906	UNNAMED
GCST90200512	X-13684	8,112 European ancestry individuals	Males and Females	2023	X999913684	UNNAMED
GCST90200513	X-13507	7,936 European ancestry individuals	Males and Females	2023	X999913507	UNNAMED
GCST90200514	X-12851	7,385 European ancestry individuals	Males and Females	2023	X999912851	UNNAMED
GCST90200515	X-12849	7,555 European ancestry individuals	Males and Females	2023	X999912849	UNNAMED
GCST90200516	X-12847	7,790 European ancestry individuals	Males and Females	2023	X999912847	UNNAMED
GCST90200517	X-13553	8,118 European ancestry individuals	Males and Females	2023	X999913553	UNNAMED
GCST90200518	X-12839	4,867 European ancestry individuals	Males and Females	2023	X999912839	UNNAMED
GCST90200519	X-13729	7,724 European ancestry individuals	Males and Females	2023	X999913729	UNNAMED
GCST90200520	X-13007	6,270 European ancestry individuals	Males and Females	2023	X999913007	UNNAMED
GCST90200521	X-13844	7,501 European ancestry individuals	Males and Females	2023	X999913844	UNNAMED
GCST90200522	X-13728	7,905 European ancestry individuals	Males and Females	2023	X999913728	UNNAMED
GCST90200523	X-12844	8,231 European ancestry individuals	Males and Females	2023	X999912844	UNNAMED
GCST90200524	X-13695	6,486 European ancestry individuals	Males and Females	2023	X999913695	UNNAMED
GCST90200525	X-13723	5,269 European ancestry individuals	Males and Females	2023	X999913723	UNNAMED
GCST90200526	X-14056	8,242 European ancestry individuals	Males and Females	2023	X999914056	UNNAMED
GCST90200527	X-13866	8,252 European ancestry individuals	Males and Females	2023	X999913866	UNNAMED
GCST90200528	X-17146	7,778 European ancestry individuals	Males and Females	2023	X999917146	UNNAMED
GCST90200529	X-16397	8,057 European ancestry individuals	Males and Females	2023	X999916397	UNNAMED
GCST90200530	X-17335	7,747 European ancestry individuals	Males and Females	2023	X999917335	UNNAMED
GCST90200531	X-16964	8,048 European ancestry individuals	Males and Females	2023	X999916964	UNNAMED
GCST90200532	X-16935	7,804 European ancestry individuals	Males and Females	2023	X999916935	UNNAMED
GCST90200533	X-15486	8,236 European ancestry individuals	Males and Females	2023	X999915486	UNNAMED
GCST90200534	X-16580	8,254 European ancestry individuals	Males and Females	2023	X999916580	UNNAMED
GCST90200535	X-17325	7,448 European ancestry individuals	Males and Females	2023	X999917325	UNNAMED
GCST90200536	X-17328	5,856 European ancestry individuals	Males and Females	2023	X999917328	UNNAMED
GCST90200537	X-16087	7,071 European ancestry individuals	Males and Females	2023	X999916087	UNNAMED
GCST90200538	X-17010	7,879 European ancestry individuals	Males and Females	2023	X999917010	UNNAMED
GCST90200539	X-14939	8,250 European ancestry individuals	Males and Females	2023	X999914939	UNNAMED
GCST90200540	X-15461	8,144 European ancestry individuals	Males and Females	2023	X999915461	UNNAMED
GCST90200541	X-15523	8,071 European ancestry individuals	Males and Females	2023	X999915523	UNNAMED
GCST90200542	X-15728	7,874 European ancestry individuals	Males and Females	2023	X999915728	UNNAMED
GCST90200543	X-15503	8,237 European ancestry individuals	Males and Females	2023	X999915503	UNNAMED
GCST90200544	X-16124	5,337 European ancestry individuals	Males and Females	2023	X999916124	UNNAMED
GCST90200545	X-17438	6,913 European ancestry individuals	Males and Females	2023	X999917438	UNNAMED
GCST90200546	X-17354	5,375 European ancestry individuals	Males and Females	2023	X999917354	UNNAMED
GCST90200547	X-17654	7,690 European ancestry individuals	Males and Females	2023	X999917654	UNNAMED
GCST90200548	X-17676	8,118 European ancestry individuals	Males and Females	2023	X999917676	UNNAMED
GCST90200549	X-17367	6,092 European ancestry individuals	Males and Females	2023	X999917367	UNNAMED
GCST90200550	X-17357	8,041 European ancestry individuals	Males and Females	2023	X999917357	UNNAMED
GCST90200551	X-18886	8,198 European ancestry individuals	Males and Females	2023	X999918886	UNNAMED
GCST90200552	X-18887	6,790 European ancestry individuals	Males and Females	2023	X999918887	UNNAMED
GCST90200553	X-17653	8,025 European ancestry individuals	Males and Females	2023	X999917653	UNNAMED
GCST90200554	X-17346	6,459 European ancestry individuals	Males and Females	2023	X999917346	UNNAMED
GCST90200555	X-17690	7,043 European ancestry individuals	Males and Females	2023	X999917690	UNNAMED
GCST90200556	X-18345	5,476 European ancestry individuals	Males and Females	2023	X999918345	UNNAMED
GCST90200557	X-17685	7,327 European ancestry individuals	Males and Females	2023	X999917685	UNNAMED
GCST90200558	X-18888	6,974 European ancestry individuals	Males and Females	2023	X999918888	UNNAMED
GCST90200559	X-18901	8,128 European ancestry individuals	Males and Females	2023	X999918901	UNNAMED
GCST90200560	X-17351	7,281 European ancestry individuals	Males and Females	2023	X999917351	UNNAMED
GCST90200561	X-18779	8,144 European ancestry individuals	Males and Females	2023	X999918779	UNNAMED
GCST90200562	X-21286	8,231 European ancestry individuals	Males and Females	2023	X999921286	UNNAMED
GCST90200563	X-21355	8,257 European ancestry individuals	Males and Females	2023	X999921355	UNNAMED
GCST90200564	X-21319	8,109 European ancestry individuals	Males and Females	2023	X999921319	UNNAMED
GCST90200565	X-21258	8,198 European ancestry individuals	Males and Females	2023	X999921258	UNNAMED
GCST90200566	X-21364	8,203 European ancestry individuals	Males and Females	2023	X999921364	UNNAMED
GCST90200567	X-21353	8,265 European ancestry individuals	Males and Females	2023	X999921353	UNNAMED
GCST90200568	X-19438	7,259 European ancestry individuals	Males and Females	2023	X999919438	UNNAMED
GCST90200569	X-18913	8,271 European ancestry individuals	Males and Females	2023	X999918913	UNNAMED
GCST90200570	X-18921	8,257 European ancestry individuals	Males and Females	2023	X999918921	UNNAMED
GCST90200571	X-21339	8,203 European ancestry individuals	Males and Females	2023	X999921339	UNNAMED
GCST90200572	X-19299	6,100 European ancestry individuals	Males and Females	2023	X999919299	UNNAMED
GCST90200573	X-18935	4,952 European ancestry individuals	Males and Females	2023	X999918935	UNNAMED
GCST90200574	X-21310	7,801 European ancestry individuals	Males and Females	2023	X999921310	UNNAMED
GCST90200575	X-21283	7,055 European ancestry individuals	Males and Females	2023	X999921283	UNNAMED
GCST90200576	X-21285	6,180 European ancestry individuals	Males and Females	2023	X999921285	UNNAMED
GCST90200577	X-21312	4,897 European ancestry individuals	Males and Females	2023	X999921312	UNNAMED
GCST90200578	X-18922	8,174 European ancestry individuals	Males and Females	2023	X999918922	UNNAMED
GCST90200579	X-21442	6,827 European ancestry individuals	Males and Females	2023	X999921442	UNNAMED
GCST90200580	X-21796	8,130 European ancestry individuals	Males and Females	2023	X999921796	UNNAMED
GCST90200581	X-21441	8,030 European ancestry individuals	Males and Females	2023	X999921441	UNNAMED
GCST90200582	X-21752	6,526 European ancestry individuals	Males and Females	2023	X999921752	UNNAMED
GCST90200583	X-21807	5,602 European ancestry individuals	Males and Females	2023	X999921807	UNNAMED
GCST90200584	X-21736	8,232 European ancestry individuals	Males and Females	2023	X999921736	UNNAMED
GCST90200585	X-21829	8,217 European ancestry individuals	Males and Females	2023	X999921829	UNNAMED
GCST90200586	X-21471	7,982 European ancestry individuals	Males and Females	2023	X999921471	UNNAMED
GCST90200587	X-21733	6,916 European ancestry individuals	Males and Females	2023	X999921733	UNNAMED
GCST90200588	X-21742	5,918 European ancestry individuals	Males and Females	2023	X999921742	UNNAMED
GCST90200589	X-21821	7,699 European ancestry individuals	Males and Females	2023	X999921821	UNNAMED
GCST90200590	X-21470	7,700 European ancestry individuals	Males and Females	2023	X999921470	UNNAMED
GCST90200591	X-21383	8,226 European ancestry individuals	Males and Females	2023	X999921383	UNNAMED
GCST90200592	X-21607	7,975 European ancestry individuals	Males and Females	2023	X999921607	UNNAMED
GCST90200593	X-21834	7,466 European ancestry individuals	Males and Females	2023	X999921834	UNNAMED
GCST90200594	X-21467	8,195 European ancestry individuals	Males and Females	2023	X999921467	UNNAMED
GCST90200595	X-22776	6,944 European ancestry individuals	Males and Females	2023	X999922776	UNNAMED
GCST90200596	X-23655	6,764 European ancestry individuals	Males and Females	2023	X999923655	UNNAMED
GCST90200597	X-22834	6,531 European ancestry individuals	Males and Females	2023	X999922834	UNNAMED
GCST90200598	X-22771	8,087 European ancestry individuals	Males and Females	2023	X999922771	UNNAMED
GCST90200599	X-23639	8,272 European ancestry individuals	Males and Females	2023	X999923639	UNNAMED
GCST90200600	X-23648	7,357 European ancestry individuals	Males and Females	2023	X999923648	UNNAMED
GCST90200601	X-23654	8,241 European ancestry individuals	Males and Females	2023	X999923654	UNNAMED
GCST90200602	X-22520	5,389 European ancestry individuals	Males and Females	2023	X999922520	UNNAMED
GCST90200603	X-23641	6,673 European ancestry individuals	Males and Females	2023	X999923641	UNNAMED
GCST90200604	X-23276	5,407 European ancestry individuals	Males and Females	2023	X999923276	UNNAMED
GCST90200605	X-21845	4,874 European ancestry individuals	Males and Females	2023	X999921845	UNNAMED
GCST90200606	X-22509	5,423 European ancestry individuals	Males and Females	2023	X999922509	UNNAMED
GCST90200607	X-23644	8,250 European ancestry individuals	Males and Females	2023	X999923644	UNNAMED
GCST90200608	X-22162	8,249 European ancestry individuals	Males and Females	2023	X999922162	UNNAMED
GCST90200609	X-23587	7,662 European ancestry individuals	Males and Females	2023	X999923587	UNNAMED
GCST90200610	X-23593	7,988 European ancestry individuals	Males and Females	2023	X999923593	UNNAMED
GCST90200611	X-23636	8,251 European ancestry individuals	Males and Females	2023	X999923636	UNNAMED
GCST90200612	X-23678	5,745 European ancestry individuals	Males and Females	2023	X999923678	UNNAMED
GCST90200613	X-23680	8,215 European ancestry individuals	Males and Females	2023	X999923680	UNNAMED
GCST90200614	X-23780	7,878 European ancestry individuals	Males and Females	2023	X999923780	UNNAMED
GCST90200615	X-23974	7,752 European ancestry individuals	Males and Females	2023	X999923974	UNNAMED
GCST90200616	X-23659	8,176 European ancestry individuals	Males and Females	2023	X999923659	UNNAMED
GCST90200617	X-23665	8,214 European ancestry individuals	Males and Females	2023	X999923665	UNNAMED
GCST90200618	X-23782	8,263 European ancestry individuals	Males and Females	2023	X999923782	UNNAMED
GCST90200619	X-24295	7,987 European ancestry individuals	Males and Females	2023	X999924295	UNNAMED
GCST90200620	X-24243	7,540 European ancestry individuals	Males and Females	2023	X999924243	UNNAMED
GCST90200621	X-23739	8,249 European ancestry individuals	Males and Females	2023	X999923739	UNNAMED
GCST90200622	X-23997	7,804 European ancestry individuals	Males and Females	2023	X999923997	UNNAMED
GCST90200623	X-24241	8,053 European ancestry individuals	Males and Females	2023	X999924241	UNNAMED
GCST90200624	X-24328	7,807 European ancestry individuals	Males and Females	2023	X999924328	UNNAMED
GCST90200625	X-24456	6,523 European ancestry individuals	Males and Females	2023	X999924456	UNNAMED
GCST90200626	X-24418	5,952 European ancestry individuals	Males and Females	2023	X999924418	UNNAMED
GCST90200627	X-24344	5,457 European ancestry individuals	Males and Females	2023	X999924344	UNNAMED
GCST90200628	X-24556	8,004 European ancestry individuals	Males and Females	2023	X999924556	UNNAMED
GCST90200629	X-24337	8,088 European ancestry individuals	Males and Females	2023	X999924337	UNNAMED
GCST90200630	X-24546	6,391 European ancestry individuals	Males and Females	2023	X999924546	UNNAMED
GCST90200631	X-24306	8,074 European ancestry individuals	Males and Females	2023	X999924306	UNNAMED
GCST90200632	X-24307	8,119 European ancestry individuals	Males and Females	2023	X999924307	UNNAMED
GCST90200633	X-24334	6,975 European ancestry individuals	Males and Females	2023	X999924334	UNNAMED
GCST90200634	X-24518	6,131 European ancestry individuals	Males and Females	2023	X999924518	UNNAMED
GCST90200635	X-24494	6,767 European ancestry individuals	Males and Females	2023	X999924494	UNNAMED
GCST90200636	X-24544	7,939 European ancestry individuals	Males and Females	2023	X999924544	UNNAMED
GCST90200637	X-24531	6,455 European ancestry individuals	Males and Females	2023	X999924531	UNNAMED
GCST90200638	X-24811	6,349 European ancestry individuals	Males and Females	2023	X999924811	UNNAMED
GCST90200639	X-24757	6,251 European ancestry individuals	Males and Females	2023	X999924757	UNNAMED
GCST90200640	X-24978	5,151 European ancestry individuals	Males and Females	2023	X999924978	UNNAMED
GCST90200641	X-24970	8,263 European ancestry individuals	Males and Females	2023	X999924970	UNNAMED
GCST90200642	X-24795	4,986 European ancestry individuals	Males and Females	2023	X999924795	UNNAMED
GCST90200643	X-24951	8,208 European ancestry individuals	Males and Females	2023	X999924951	UNNAMED
GCST90200644	X-24728	8,160 European ancestry individuals	Males and Females	2023	X999924728	UNNAMED
GCST90200645	X-24565	4,364 European ancestry individuals	Males and Females	2023	X999924565	UNNAMED
GCST90200646	X-24801	8,059 European ancestry individuals	Males and Females	2023	X999924801	UNNAMED
GCST90200647	X-24736	4,846 European ancestry individuals	Males and Females	2023	X999924736	UNNAMED
GCST90200648	X-24585	8,241 European ancestry individuals	Males and Females	2023	X999924585	UNNAMED
GCST90200649	X-24588	8,239 European ancestry individuals	Males and Females	2023	X999924588	UNNAMED
GCST90200650	X-25109	7,477 European ancestry individuals	Males and Females	2023	X999925109	UNNAMED
GCST90200651	X-24947	8,002 European ancestry individuals	Males and Females	2023	X999924947	UNNAMED
GCST90200652	X-24949	7,174 European ancestry individuals	Males and Females	2023	X999924949	UNNAMED
GCST90200653	X-24812	7,878 European ancestry individuals	Males and Females	2023	X999924812	UNNAMED
GCST90200654	X-25217	4,098 European ancestry individuals	Males and Females	2023	X999925217	UNNAMED
GCST90200655	X-25828	8,156 European ancestry individuals	Males and Females	2023	X999925828	UNNAMED
GCST90200656	X-25371	8,205 European ancestry individuals	Males and Females	2023	X999925371	UNNAMED
GCST90200657	X-25419	7,994 European ancestry individuals	Males and Females	2023	X999925419	UNNAMED
GCST90200658	X-25265	7,916 European ancestry individuals	Males and Females	2023	X999925265	UNNAMED
GCST90200659	X-25172	8,117 European ancestry individuals	Males and Females	2023	X999925172	UNNAMED
GCST90200660	X-25957	7,335 European ancestry individuals	Males and Females	2023	X999925957	UNNAMED
GCST90200661	X-25422	8,210 European ancestry individuals	Males and Females	2023	X999925422	UNNAMED
GCST90200662	X-25790	8,221 European ancestry individuals	Males and Females	2023	X999925790	UNNAMED
GCST90200663	X-25420	8,271 European ancestry individuals	Males and Females	2023	X999925420	UNNAMED
GCST90200664	X-25810	8,167 European ancestry individuals	Males and Females	2023	X999925810	UNNAMED
GCST90200665	X-25433	6,516 European ancestry individuals	Males and Females	2023	X999925433	UNNAMED
GCST90200666	X-25343	8,195 European ancestry individuals	Males and Females	2023	X999925343	UNNAMED
GCST90200667	X-25271	7,906 European ancestry individuals	Males and Females	2023	X999925271	UNNAMED
GCST90200668	X-25520	7,997 European ancestry individuals	Males and Females	2023	X999925520	UNNAMED
GCST90200669	X-25519	8,080 European ancestry individuals	Males and Females	2023	X999925519	UNNAMED
GCST90200670	X-26111	8,002 European ancestry individuals	Males and Females	2023	X999926111	UNNAMED
GCST90200671	X-26109	6,992 European ancestry individuals	Males and Females	2023	X999926109	UNNAMED
GCST90200672	X-26054	8,046 European ancestry individuals	Males and Females	2023	X999926054	UNNAMED
GCST90200673	butyrylcarnitine (C4)	8,111 European ancestry individuals	Males and Females	2023	X100001054	NAMED	184820	HMDB0002013	C02862	439829	Lipid	Fatty Acid Metabolism (also BCAA Metabolism)	1768
GCST90200674	androsterone sulfate	8,182 European ancestry individuals	Males and Females	2023	X100001073	NAMED	19988780	HMDB0002759		159663	Lipid	Androgenic Steroids	3350
GCST90200675	N-acetyltyrosine	7,841 European ancestry individuals	Males and Females	2023	X100001104	NAMED	61606	HMDB0000866		68310	Amino Acid	Tyrosine Metabolism	163
GCST90200676	N-acetylglutamine	8,181 European ancestry individuals	Males and Females	2023	X100001253	NAMED	158492	HMDB0006029	C02716	182230	Amino Acid	Glutamate Metabolism	48
GCST90200677	N-acetylphenylalanine	8,228 European ancestry individuals	Males and Females	2023	X100001256	NAMED	67404	HMDB0000512	C03519	74839	Amino Acid	Phenylalanine Metabolism	141
GCST90200678	N-acetylasparagine	7,935 European ancestry individuals	Males and Females	2023	X100001257	NAMED	90090	HMDB0006028		99715	Amino Acid	Alanine and Aspartate Metabolism	42
GCST90200679	N-acetylarginine	8,271 European ancestry individuals	Males and Females	2023	X100001266	NAMED	60752	HMDB0004620	C02562	67427	Amino Acid	Urea cycle; Arginine and Proline Metabolism	499
GCST90200680	5-acetylamino-6-formylamino-3-methyluracil	7,599 European ancestry individuals	Males and Females	2023	X100001402	NAMED	97287	HMDB0011105	C16365	108214	Xenobiotics	Xanthine Metabolism	4604
GCST90200681	orotidine	8,017 European ancestry individuals	Males and Females	2023	X100001416	NAMED	83729	HMDB0000788		92751	Nucleotide	Pyrimidine Metabolism, Orotate containing	4209
GCST90200682	3-methylcytidine	8,117 European ancestry individuals	Males and Females	2023	X100001466	NAMED	9164190	HMDB0240577		14237477	Nucleotide	Pyrimidine Metabolism, Cytidine containing	4254
GCST90200683	N-acetylcitrulline	7,324 European ancestry individuals	Males and Females	2023	X100001577	NAMED	571213	HMDB0000856	C15532,C02851	656979	Amino Acid	Urea cycle; Arginine and Proline Metabolism	504
GCST90200684	N-acetyl-aspartyl-glutamate (NAAG)	7,705 European ancestry individuals	Males and Females	2023	X100001612	NAMED	5065	HMDB0001067	C12270	188803	Amino Acid	Glutamate Metabolism	55
GCST90200685	1-stearoyl-2-arachidonoyl-GPC (18:0/20:4)	8,253 European ancestry individuals	Males and Females	2023	X100001869	NAMED	17347139	HMDB0008048		16219824	Lipid	Phosphatidylcholine (PC)	2333
GCST90200686	bilirubin (E,E)*	8,263 European ancestry individuals	Males and Females	2023	X100001950	NAMED	4474753	HMDB0240584		5315454	Cofactors and Vitamins	Hemoglobin and Porphyrin Metabolism	4409
GCST90200687	bilirubin (E,Z or Z,E)*	8,238 European ancestry individuals	Males and Females	2023	X100001951	NAMED	4705847	HMDB0000488	C00486	5799469	Cofactors and Vitamins	Hemoglobin and Porphyrin Metabolism	4410
GCST90200688	androsterone glucuronide	7,980 European ancestry individuals	Males and Females	2023	X100002761	NAMED	102793	HMDB0002829	C11135	114833	Lipid	Androgenic Steroids	3340
GCST90200689	N6-methyllysine	8,299 European ancestry individuals	Males and Females	2023	X100003415	NAMED	144469	HMDB0002038	C02728	164795	Amino Acid	Lysine Metabolism	114
GCST90200690	N-acetyl-1-methylhistidine*	7,588 European ancestry individuals	Males and Females	2023	X100004299	NAMED		HMDB0240340		53859791	Amino Acid	Histidine Metabolism	76
GCST90200691	N-delta-acetylornithine	8,259 European ancestry individuals	Males and Females	2023	X100004523	NAMED	8096135	HMDB0003357	C00437	9920500	Amino Acid	Urea cycle; Arginine and Proline Metabolism	508
GCST90200692	1-palmitoyl-2-arachidonoyl-GPC (16:0/20:4n6)	8,238 European ancestry individuals	Males and Females	2023	X100008914	NAMED	8923140	HMDB0007982	C05208	10747814	Lipid	Phosphatidylcholine (PC)	2297
GCST90200693	glycochenodeoxycholate glucuronide (1)	8,236 European ancestry individuals	Males and Females	2023	X100009264	NAMED		HMDB0002579		44263370	Lipid	Primary Bile Acid Metabolism	3472
GCST90200694	2'-O-methylcytidine	8,122 European ancestry individuals	Males and Females	2023	X100010895	NAMED	133067			150971	Nucleotide	Pyrimidine Metabolism, Cytidine containing	4264
GCST90200695	2'-O-methyluridine	7,582 European ancestry individuals	Males and Females	2023	X100010896	NAMED	92343	HMDB0240328		102212	Nucleotide	Pyrimidine Metabolism, Uracil containing	4223
GCST90200696	N6,N6-dimethyllysine	8,265 European ancestry individuals	Males and Females	2023	X100020417	NAMED	167778	HMDB0013287	C05545	193344	Amino Acid	Lysine Metabolism	115
GCST90200697	N2-acetyl,N6,N6-dimethyllysine	7,891 European ancestry individuals	Males and Females	2023	X100020545	NAMED					Amino Acid	Lysine Metabolism	110
GCST90200698	N2-acetyl,N6-methyllysine	8,069 European ancestry individuals	Males and Females	2023	X100020546	NAMED					Amino Acid	Lysine Metabolism	109
GCST90200699	deoxycholic acid glucuronide	8,060 European ancestry individuals	Males and Females	2023	X100020550	NAMED		HMDB0002596		53477755	Lipid	Secondary Bile Acid Metabolism	3484
GCST90200700	decadienedioic acid (C10:2-DC)**	8,131 European ancestry individuals	Males and Females	2023	X100021711	NAMED				17789717	Lipid	Fatty Acid, Dicarboxylate	1682
GCST90200701	bilirubin degradation product, C17H18N2O4 (1)**	8,254 European ancestry individuals	Males and Females	2023	X100022005	NAMED					Partially Characterized Molecules	Partially Characterized Molecules	6445
GCST90200702	bilirubin degradation product, C17H18N2O4 (2)**	8,255 European ancestry individuals	Males and Females	2023	X100022006	NAMED					Partially Characterized Molecules	Partially Characterized Molecules	6446
GCST90200703	bilirubin degradation product, C17H18N2O4 (3)**	8,253 European ancestry individuals	Males and Females	2023	X100022007	NAMED					Partially Characterized Molecules	Partially Characterized Molecules	6447
GCST90200704	bilirubin (Z,Z)	8,261 European ancestry individuals	Males and Females	2023	X1090	NAMED	4444055	HMDB0000054	C00486	5280352	Cofactors and Vitamins	Hemoglobin and Porphyrin Metabolism	4408
GCST90200705	ethylmalonate	8,172 European ancestry individuals	Males and Females	2023	X2054	NAMED	11263	HMDB0000622		11756	Amino Acid	Leucine, Isoleucine and Valine Metabolism	407
GCST90200706	biliverdin	8,262 European ancestry individuals	Males and Females	2023	X250	NAMED	10628548	HMDB0001008	C00500	5280353	Cofactors and Vitamins	Hemoglobin and Porphyrin Metabolism	4411
GCST90200707	glycine	8,262 European ancestry individuals	Males and Females	2023	X340	NAMED	730	HMDB0000123	C00037	750	Amino Acid	Glycine, Serine and Threonine Metabolism	1
GCST90200708	X-12112	8,211 European ancestry individuals	Males and Females	2023	X999912112	UNNAMED
GCST90200709	X-12798	8,186 European ancestry individuals	Males and Females	2023	X999912798	UNNAMED
GCST90200710	X-13431	8,161 European ancestry individuals	Males and Females	2023	X999913431	UNNAMED
GCST90200711	X-19141	8,244 European ancestry individuals	Males and Females	2023	X999919141	UNNAMED

## Sheet: S1B
Table S1B. Characteristics of the Selected Blood Metabolites Ratios Datasets.
Accession ID	Metabolite pairs	Participants	Sex	Year	Super pathways	Gene for shared protein	Protein names	Protein type
GCST90200712	spermidine / 5-methylthioadenosine (MTA)	7,320 European ancestry individuals	Males and Females	2023	Amino Acid / Amino Acid	SMS; SRM; MTAP	Spermine synthase; Spermidine synthase; S-methyl-5'-thioadenosine phosphorylase	Enzyme; Enzyme; Enzyme
GCST90200713	spermidine / ornithine	7,309 European ancestry individuals	Males and Females	2023	Amino Acid / Amino Acid	GATM; ODC1; OAZ1	Glycine amidinotransferase, mitochondrial; Ornithine decarboxylase; Ornithine decarboxylase antizyme 1	Enzyme; Enzyme; Enzyme
GCST90200714	alpha-ketoglutarate / alpha-ketobutyrate	8,216 European ancestry individuals	Males and Females	2023	Energy / Amino Acid	OGDH; OGDHL	2-oxoglutarate dehydrogenase, mitochondrial; 2-oxoglutarate dehydrogenase-like, mitochondrial	Enzyme; Enzyme
GCST90200715	alpha-ketoglutarate / glutamate	8,274 European ancestry individuals	Males and Females	2023	Energy / Amino Acid	ABAT; TAT; GOT1; GOT2; BCAT1; AADAT; AGXT2; OAT; CCBL1; BCAT2; GPT; PSAT1; GPT2; AASS; GOT1L1; CCBL2	4-aminobutyrate aminotransferase, mitochondrial; Tyrosine aminotransferase; Aspartate aminotransferase, cytoplasmic; Aspartate aminotransferase, mitochondrial; Branched-chain-amino-acid aminotransferase, cytosolic; Kynurenine/alpha-aminoadipate aminotransferase, mitochondrial; Alanine--glyoxylate aminotransferase 2, mitochondrial; Ornithine aminotransferase, mitochondrial; Kynurenine--oxoglutarat…	Enzyme; Enzyme; Enzyme; Enzyme; Enzyme; Enzyme; Enzyme; Enzyme; Enzyme; Enzyme; Enzyme; Enzyme; Enzyme; Enzyme; Enzyme; Enzyme
GCST90200716	adenosine 5'-diphosphate (ADP) / phosphoethanolamine	4,579 European ancestry individuals	Males and Females	2023	Nucleotide / Lipid	CHKB; CHKA; ETNK1; ETNK2	Choline/ethanolamine kinase; Choline kinase alpha; Ethanolamine kinase 1; Ethanolamine kinase 2	Enzyme; Enzyme; Enzyme; Enzyme
GCST90200717	3-phosphoglycerate / adenosine 5'-diphosphate (ADP)	4,530 European ancestry individuals	Males and Females	2023	Carbohydrate / Nucleotide	PGK2; PGK1; GLYCTK	Phosphoglycerate kinase 2; Phosphoglycerate kinase 1; Glycerate kinase	Enzyme; Enzyme; Enzyme
GCST90200718	alpha-ketoglutarate / succinate	8,260 European ancestry individuals	Males and Females	2023	Energy / Energy	P4HA2; P4HA1; P4HA3; KDM2A; KDM2B; EGLN1; EGLN2; EGLN3; P4HTM	Prolyl 4-hydroxylase subunit alpha-2; Prolyl 4-hydroxylase subunit alpha-1; Prolyl 4-hydroxylase subunit alpha-3; Lysine-specific demethylase 2A; Lysine-specific demethylase 2B; Egl nine homolog 1; Egl nine homolog 2; Egl nine homolog 3; Transmembrane prolyl 4-hydroxylase	Enzyme; Enzyme; Enzyme; Enzyme; Enzyme; Enzyme; Enzyme; Enzyme; Enzyme
GCST90200719	adenosine 3',5'-cyclic monophosphate (cAMP) / adenosine 5'-monophosphate (AMP)	6,726 European ancestry individuals	Males and Females	2023	Nucleotide / Nucleotide	PDE6H; PDE1B; PDE3B; PDE6G; PDE6D	Retinal cone rhodopsin-sensitive cGMP 3',5'-cyclic phosphodiesterase subunit gamma; Calcium/calmodulin-dependent 3',5'-cyclic nucleotide phosphodiesterase 1B; cGMP-inhibited 3',5'-cyclic phosphodiesterase B; Retinal rod rhodopsin-sensitive cGMP 3',5'-cyclic phosphodiesterase subunit gamma; Retinal rod rhodopsin-sensitive cGMP 3',5'-cyclic phosphodiesterase subunit delta	Enzyme; Enzyme; Enzyme; Enzyme; Enzyme
GCST90200720	adenosine 5'-diphosphate (ADP) / pantothenate	4,561 European ancestry individuals	Males and Females	2023	Nucleotide / Cofactors and Vitamins	PANK4; PANK1; PANK3	Pantothenate kinase 4; Pantothenate kinase 1; Pantothenate kinase 3	Enzyme; Enzyme; Enzyme
GCST90200721	adenosine 5'-diphosphate (ADP) / phosphate	4,559 European ancestry individuals	Males and Females	2023	Nucleotide / Energy	ACLY; PON3; PCCB; PCCA; GART; PAPSS1; PAPSS2; CPS1; MCCC2; MCCC1; GCLC; GLUL; GSS; PFKFB3; PFKFB4; PFKFB1; PFKFB2; FPGS; PFAS; ALDH18A1; OPLAH; PAICS; MTHFD1; MVD; KATNA1; ATP6V1G3; PDK1; ATP6V1G1; ATP1B3; ATP5E; ATP5D; ATP1B2; ATP6V1C1; ATP6V1G2; ATP5O; ATP5J; PNKP; PNPT1; ATP12A; MT-ATP8; ATP5I; ATP6V1A; ATP5C1; ATP6V0D1; LCK; ATP6V1B2; ATP5F1; ATP4B; ATP5A1; ATP9B; ATP4A; ATP6V0C; ATP6V0E1; AT…	ATP-citrate synthase; Serum paraoxonase/lactonase 3; Propionyl-CoA carboxylase beta chain, mitochondrial; Propionyl-CoA carboxylase alpha chain, mitochondrial; Trifunctional purine biosynthetic protein adenosine-3; Bifunctional 3'-phosphoadenosine 5'-phosphosulfate synthase 1; Bifunctional 3'-phosphoadenosine 5'-phosphosulfate synthase 2; Carbamoyl-phosphate synthase [ammonia], mitochondrial; Met…	Enzyme; Enzyme; Enzyme; Enzyme; Enzyme; Enzyme; Enzyme; Enzyme; Enzyme; Enzyme; Enzyme; Enzyme; Enzyme; Enzyme; Enzyme; Enzyme; Enzyme; Enzyme; Enzyme; Enzyme; Enzyme; Enzyme; Enzyme; Enzyme; Enzyme; Enzyme; Enzyme; Enzyme; Enzyme; Enzyme; Enzyme; Enzyme; Enzyme; Enzyme; Enzyme; Enzyme; Enzyme; Enzyme; Enzyme; Enzyme; Enzyme; Enzyme; Enzyme; Enzyme; Enzyme; Enzyme; Enzyme; Enzyme; Enzyme; Enzyme;…
GCST90200722	S-adenosylhomocysteine (SAH) / leucine	6,122 European ancestry individuals	Males and Females	2023	Amino Acid / Amino Acid	LCMT1	Leucine carboxyl methyltransferase 1	Enzyme
GCST90200723	S-adenosylhomocysteine (SAH) / 5-methyluridine (ribothymidine)	678 European ancestry individuals	Males and Females	2023	Amino Acid / Nucleotide	TRMT2B	tRNA (uracil(54)-C(5))-methyltransferase homolog	Enzyme
GCST90200724	cholate / taurocholate	7,328 European ancestry individuals	Males and Females	2023	Lipid / Lipid	SLCO1B3; SLCO1B1; ABCC2; ABCC1; ABCC3; ABCB11; ABCB1; SLC10A2; SLC10A1; SLCO1A2; SLCO4A1; ABCC4	Solute carrier organic anion transporter family member 1B3; Solute carrier organic anion transporter family member 1B1; Canalicular multispecific organic anion transporter 1; Multidrug resistance-associated protein 1; Canalicular multispecific organic anion transporter 2; Bile salt export pump; Multidrug resistance protein 1; Ileal sodium/bile acid cotransporter; Sodium/bile acid cotransporter; S…	Transporter; Transporter; Transporter; Transporter; Transporter; Transporter; Transporter; Transporter; Transporter; Transporter; Transporter; Transporter
GCST90200725	adenosine 5'-diphosphate (ADP) / creatine	4,561 European ancestry individuals	Males and Females	2023	Nucleotide / Amino Acid	CKMT2; CKB; CKMT1A; CKM	Creatine kinase S-type, mitochondrial; Creatine kinase B-type; Creatine kinase U-type, mitochondrial; Creatine kinase M-type	Enzyme; Enzyme; Enzyme; Enzyme
GCST90200726	N-acetylputrescine / (N(1) + N(8))-acetylspermidine	8,144 European ancestry individuals	Males and Females	2023	Amino Acid / Amino Acid	SAT2; SAT1	Diamine acetyltransferase 2; Diamine acetyltransferase 1	Enzyme; Enzyme
GCST90200727	adenosine 3',5'-cyclic monophosphate (cAMP) / taurocholate	6,329 European ancestry individuals	Males and Females	2023	Nucleotide / Lipid	ABCC4; SLC22A6; ABCC11	Multidrug resistance-associated protein 4; Solute carrier family 22 member 6; ATP-binding cassette sub-family C member 11	Transporter; Transporter; Transporter
GCST90200728	adenosine 5'-diphosphate (ADP) / adenosine 5'-monophosphate (AMP)	4,573 European ancestry individuals	Males and Females	2023	Nucleotide / Nucleotide	DCK; PON3; AK1; AK3; AK4; AK7; TPK1; DAK; AK2	Deoxycytidine kinase; Serum paraoxonase/lactonase 3; Adenylate kinase isoenzyme 1; GTP:AMP phosphotransferase, mitochondrial; Adenylate kinase isoenzyme 4, mitochondrial; Adenylate kinase 7; Thiamin pyrophosphokinase 1; Bifunctional ATP-dependent dihydroxyacetone kinase/FAD-AMP lyase (cyclizing); Adenylate kinase 2, mitochondrial	Enzyme; Enzyme; Enzyme; Enzyme; Enzyme; Enzyme; Enzyme; Enzyme; Enzyme
GCST90200729	3-phosphoglycerate / phosphate	8,153 European ancestry individuals	Males and Females	2023	Carbohydrate / Energy	BPGM; PGAM2; PGAM4; PGAM1; ACYP2; ACYP1	Bisphosphoglycerate mutase; Phosphoglycerate mutase 2; Probable phosphoglycerate mutase 4; Phosphoglycerate mutase 1; Acylphosphatase-2; Acylphosphatase-1	Enzyme; Enzyme; Enzyme; Enzyme; Enzyme; Enzyme
GCST90200730	adenosine 5'-diphosphate (ADP) / fructose	4,571 European ancestry individuals	Males and Females	2023	Nucleotide / Carbohydrate	HK3; HK2; HK1; KHK	Hexokinase-3; Hexokinase-2; Hexokinase-1; Ketohexokinase	Enzyme; Enzyme; Enzyme; Enzyme
GCST90200731	adenosine 5'-diphosphate (ADP) / mannose	4,587 European ancestry individuals	Males and Females	2023	Nucleotide / Carbohydrate	GCK; HK3; HK2; HK1; IGF1R	Glucokinase; Hexokinase-3; Hexokinase-2; Hexokinase-1; Insulin-like growth factor 1 receptor	Enzyme; Enzyme; Enzyme; Enzyme; Other
GCST90200732	adenosine 5'-diphosphate (ADP) / tyrosine	4,560 European ancestry individuals	Males and Females	2023	Nucleotide / Amino Acid	EGFR	Epidermal growth factor receptor	Other
GCST90200733	adenosine 5'-diphosphate (ADP) / N-acetylglucosamine/N-acetylgalactosamine	4,392 European ancestry individuals	Males and Females	2023	Nucleotide / Carbohydrate	GNE; NAGK	Bifunctional UDP-N-acetylglucosamine 2-epimerase/N-acetylmannosamine kinase; N-acetyl-D-glucosamine kinase	Enzyme; Enzyme
GCST90200734	adenosine 5'-monophosphate (AMP) / palmitate (16:0)	8,227 European ancestry individuals	Males and Females	2023	Nucleotide / Lipid	ACSBG2; ACSBG1	Long-chain-fatty-acid--CoA ligase ACSBG2; Long-chain-fatty-acid--CoA ligase ACSBG1	Enzyme; Enzyme
GCST90200735	arginine / ornithine	8,250 European ancestry individuals	Males and Females	2023	Amino Acid / Amino Acid	GATM; SLC7A1	Glycine amidinotransferase, mitochondrial; High affinity cationic amino acid transporter 1	Enzyme; Transporter
GCST90200736	adenosine 5'-diphosphate (ADP) / arginine	4,568 European ancestry individuals	Males and Females	2023	Nucleotide / Amino Acid	ADPRH	[Protein ADP-ribosylarginine] hydrolase	Enzyme
GCST90200737	adenosine 5'-diphosphate (ADP) / 2'-deoxyuridine	4,391 European ancestry individuals	Males and Females	2023	Nucleotide / Nucleotide	TK1; TK2; UCKL1	Thymidine kinase, cytosolic; Thymidine kinase 2, mitochondrial; Uridine-cytidine kinase-like 1	Enzyme; Enzyme; Enzyme
GCST90200738	adenosine 5'-monophosphate (AMP) / inosine 5'-monophosphate (IMP)	4,601 European ancestry individuals	Males and Females	2023	Nucleotide / Nucleotide	PYGL; PYGM; PYGB; AMPD3; AMPD2; AMPD1; NT5C3	Glycogen phosphorylase, liver form; Glycogen phosphorylase, muscle form; Glycogen phosphorylase, brain form; AMP deaminase 3; AMP deaminase 2; AMP deaminase 1; Cytosolic 5'-nucleotidase 3	Enzyme; Enzyme; Enzyme; Enzyme; Enzyme; Enzyme; Enzyme
GCST90200739	adenosine 5'-monophosphate (AMP) / proline	8,190 European ancestry individuals	Males and Females	2023	Nucleotide / Amino Acid	EPRS; PARS2	Bifunctional glutamate/proline--tRNA ligase; Probable proline--tRNA ligase, mitochondrial	Enzyme; Enzyme
GCST90200740	arachidonate (20:4n6) / oleate/vaccenate (18:1)	8,171 European ancestry individuals	Males and Females	2023	Lipid / Lipid	FASN; BAAT; ACOT7; ACOT2; ACOT4; ACOT8; FAAH; FAAH2; ACOT1	Fatty acid synthase; Bile acid-CoA:amino acid N-acyltransferase; Cytosolic acyl coenzyme A thioester hydrolase; Acyl-coenzyme A thioesterase 2, mitochondrial; Acyl-coenzyme A thioesterase 4; Acyl-coenzyme A thioesterase 8; Fatty-acid amide hydrolase 1; Fatty-acid amide hydrolase 2; Acyl-coenzyme A thioesterase 1	Enzyme; Enzyme; Enzyme; Enzyme; Enzyme; Enzyme; Enzyme; Enzyme; Enzyme
GCST90200741	adenosine 5'-monophosphate (AMP) / alanine	8,172 European ancestry individuals	Males and Females	2023	Nucleotide / Amino Acid	AARS; AARS2	Alanine--tRNA ligase, cytoplasmic; Alanine--tRNA ligase, mitochondrial	Enzyme; Enzyme
GCST90200742	aspartate / citrate	8,191 European ancestry individuals	Males and Females	2023	Amino Acid / Energy	RNASE1	Ribonuclease pancreatic	Enzyme
GCST90200743	arginine / citrulline	8,192 European ancestry individuals	Males and Females	2023	Amino Acid / Amino Acid	ASS1; NOS1	Argininosuccinate synthase; Nitric oxide synthase, brain	Enzyme; Enzyme
GCST90200744	arginine / glutamate	8,194 European ancestry individuals	Males and Females	2023	Amino Acid / Amino Acid	ADC	Arginine decarboxylase	Enzyme
GCST90200745	adenosine 5'-monophosphate (AMP) / phenylalanine	8,189 European ancestry individuals	Males and Females	2023	Nucleotide / Amino Acid	FARSA; FARS2; FARSB; FARSLA	Phenylalanine--tRNA ligase alpha subunit; Phenylalanine--tRNA ligase, mitochondrial; Phenylalanine--tRNA ligase beta subunit; FARSLA protein	Enzyme; Enzyme; Enzyme; Enzyme
GCST90200746	adenosine 5'-diphosphate (ADP) / gluconate	4,540 European ancestry individuals	Males and Females	2023	Nucleotide / Xenobiotics	IDNK	Probable gluconokinase	Enzyme
GCST90200747	adenosine 5'-monophosphate (AMP) / phosphate	8,184 European ancestry individuals	Males and Females	2023	Nucleotide / Energy	ACSS2; ACSS1; PON3; FARS2; PYGL; PYGM; PYGB; APRT; HLCS; FARSB; UBE2A; UBE2M; UBE2L6; GARS; EPRS; WARS; UBE2G1; QARS; TARS; ASNS; UBE2E2; UBE2D2; LIG4; RARS; UBE2B; LARS2; UBE2J2; UBE2L3; RTCA; YARS; DARS; UBE2D3; NARS; KARS; IARS; UBA1; YARS2; UBE2E1; MARS; AARS; WARS2; SARS2; UBE2I; HARS2; UBE2J1; HARS; SARS; LARS; UBE2C; VARS; SEPHS1; UBE2N; ASS1; SEPHS2; LIG1; NEDD4L; PPCS; SLC27A5; NT5C3; AA…	Acetyl-coenzyme A synthetase, cytoplasmic; Acetyl-coenzyme A synthetase 2-like, mitochondrial; Serum paraoxonase/lactonase 3; Phenylalanine--tRNA ligase, mitochondrial; Glycogen phosphorylase, liver form; Glycogen phosphorylase, muscle form; Glycogen phosphorylase, brain form; Adenine phosphoribosyltransferase; Biotin--protein ligase; Phenylalanine--tRNA ligase beta subunit; Ubiquitin-conjugating…	Enzyme; Enzyme; Enzyme; Enzyme; Enzyme; Enzyme; Enzyme; Enzyme; Enzyme; Enzyme; Enzyme; Enzyme; Enzyme; Enzyme; Enzyme; Enzyme; Enzyme; Enzyme; Enzyme; Enzyme; Enzyme; Enzyme; Enzyme; Enzyme; Enzyme; Enzyme; Enzyme; Enzyme; Enzyme; Enzyme; Enzyme; Enzyme; Enzyme; Enzyme; Enzyme; Enzyme; Enzyme; Enzyme; Enzyme; Enzyme; Enzyme; Enzyme; Enzyme; Enzyme; Enzyme; Enzyme; Enzyme; Enzyme; Enzyme; Enzyme;…
GCST90200748	aspartate / glutamate	8,190 European ancestry individuals	Males and Females	2023	Amino Acid / Amino Acid	GOT1; GOT2; ASNS; GAD2; GAD1; SLC16A10; GOT1L1; GIG18	Aspartate aminotransferase, cytoplasmic; Aspartate aminotransferase, mitochondrial; Asparagine synthetase [glutamine-hydrolyzing]; Glutamate decarboxylase 2; Glutamate decarboxylase 1; Monocarboxylate transporter 10; Putative aspartate aminotransferase, cytoplasmic 2; Aspartate aminotransferase	Enzyme; Enzyme; Enzyme; Enzyme; Enzyme; Transporter; Enzyme; Enzyme
GCST90200749	arachidonate (20:4n6) / pyruvate	8,200 European ancestry individuals	Males and Females	2023	Lipid / Carbohydrate	SLCO2A1	Solute carrier organic anion transporter family member 2A1	Transporter
GCST90200750	aspartate / asparagine	8,195 European ancestry individuals	Males and Females	2023	Amino Acid / Amino Acid	ASNS; ASRGL1; ASPG	Asparagine synthetase [glutamine-hydrolyzing]; Isoaspartyl peptidase/L-asparaginase; 60 kDa lysophospholipase	Enzyme; Enzyme; Enzyme
GCST90200751	cortisone / cortisol	8,173 European ancestry individuals	Males and Females	2023	Lipid / Lipid	AKR1D1; HSD11B1	3-oxo-5-beta-steroid 4-dehydrogenase; Corticosteroid 11-beta-dehydrogenase isozyme 1	Enzyme; Enzyme
GCST90200752	succinate / acetoacetate	6,829 European ancestry individuals	Males and Females	2023	Energy / Lipid	OXCT1; OXCT2	Succinyl-CoA:3-ketoacid coenzyme A transferase 1, mitochondrial; Succinyl-CoA:3-ketoacid coenzyme A transferase 2, mitochondrial	Enzyme; Enzyme
GCST90200753	aspartate / citrulline	8,139 European ancestry individuals	Males and Females	2023	Amino Acid / Amino Acid	ASS1	Argininosuccinate synthase	Enzyme
GCST90200754	sphingosine / phosphate	817 European ancestry individuals	Males and Females	2023	Lipid / Energy	S1PR1; SGPP2	Sphingosine 1-phosphate receptor 1; Sphingosine-1-phosphate phosphatase 2	Other; Enzyme
GCST90200755	inosine 5'-monophosphate (IMP) / phosphate	4,605 European ancestry individuals	Males and Females	2023	Nucleotide / Energy	PYGL; PYGM; PYGB; NT5C3; ENTPD4	Glycogen phosphorylase, liver form; Glycogen phosphorylase, muscle form; Glycogen phosphorylase, brain form; Cytosolic 5'-nucleotidase 3; Ectonucleoside triphosphate diphosphohydrolase 4	Enzyme; Enzyme; Enzyme; Enzyme; Enzyme
GCST90200756	glycine / pyridoxal	8,173 European ancestry individuals	Males and Females	2023	Amino Acid / Cofactors and Vitamins	GLDC	Glycine dehydrogenase [decarboxylating], mitochondrial	Enzyme
GCST90200757	glycine / alanine	8,167 European ancestry individuals	Males and Females	2023	Amino Acid / Amino Acid	AGXT2; SLC36A1; SLC16A10	Alanine--glyoxylate aminotransferase 2, mitochondrial; Proton-coupled amino acid transporter 1; Monocarboxylate transporter 10	Enzyme; Transporter; Transporter
GCST90200758	glycine / serine	8,206 European ancestry individuals	Males and Females	2023	Amino Acid / Amino Acid	SHMT2; SHMT1; SLC16A10	Serine hydroxymethyltransferase, mitochondrial; Serine hydroxymethyltransferase, cytosolic; Monocarboxylate transporter 10	Enzyme; Enzyme; Transporter
GCST90200759	histidine / trans-urocanate	8,109 European ancestry individuals	Males and Females	2023	Amino Acid / Amino Acid	HAL	Histidine ammonia-lyase	Enzyme
GCST90200760	methionine / methionine sulfoxide	8,214 European ancestry individuals	Males and Females	2023	Amino Acid / Amino Acid	MSRA; MSRB2; MSRB3	Mitochondrial peptide methionine sulfoxide reductase; Methionine-R-sulfoxide reductase B2, mitochondrial; Methionine-R-sulfoxide reductase B3	Enzyme; Enzyme; Enzyme
GCST90200761	citrulline / dimethylarginine (SDMA + ADMA)	8,243 European ancestry individuals	Males and Females	2023	Amino Acid / Amino Acid	DDAH2	N(G),N(G)-dimethylarginine dimethylaminohydrolase 2	Enzyme
GCST90200762	palmitate (16:0) / myristate (14:0)	8,215 European ancestry individuals	Males and Females	2023	Lipid / Lipid	FASN; LGALS13; CLC; PNLIP; LIPC; PNLIPRP1; PNPLA3; LIPF; LIPG; PNLIPRP2; LPL; CES1; CES2; BCHE; ACYP2; ACYP1; ASPA; ACY3; PPT2; ASAH1; HIPK1; PPARG; SLC27A6; SLC27A3; PNPLA4; SLC27A1; SLC27A4; ASPG; PNPLA2; ASAH2C; ACER2; ASAH2; CES5A; ACER1; PNPLA6; PNLIPRP3; CES3; OLAH	Fatty acid synthase; Galactoside-binding soluble lectin 13; Eosinophil lysophospholipase; Pancreatic triacylglycerol lipase; Hepatic triacylglycerol lipase; Inactive pancreatic lipase-related protein 1; Patatin-like phospholipase domain-containing protein 3; Gastric triacylglycerol lipase; Endothelial lipase; Pancreatic lipase-related protein 2; Lipoprotein lipase; Liver carboxylesterase 1; Cocai…	Enzyme; Transporter; Enzyme; Enzyme; Enzyme; Enzyme; Enzyme; Enzyme; Enzyme; Enzyme; Enzyme; Enzyme; Enzyme; Enzyme; Enzyme; Enzyme; Enzyme; Enzyme; Enzyme; Enzyme; Enzyme; Transporter; Transporter; Transporter; Enzyme; Transporter; Transporter; Enzyme; Enzyme; Enzyme; Enzyme; Enzyme; Enzyme; Enzyme; Enzyme; Enzyme; Enzyme; Enzyme
GCST90200763	phosphate / N-acetylneuraminate	8,256 European ancestry individuals	Males and Females	2023	Energy / Carbohydrate	NANS; CMAS	Sialic acid synthase; N-acylneuraminate cytidylyltransferase	Enzyme; Enzyme
GCST90200764	phosphate / uridine	8,186 European ancestry individuals	Males and Females	2023	Energy / Nucleotide	NT5C3; UPP1; UPP2	Cytosolic 5'-nucleotidase 3; Uridine phosphorylase 1; Uridine phosphorylase 2	Enzyme; Enzyme; Enzyme
GCST90200765	phosphate / alanine	8,230 European ancestry individuals	Males and Females	2023	Energy / Amino Acid	AARS; AGXT2L2	Alanine--tRNA ligase, cytoplasmic; 5-phosphohydroxy-L-lysine phospho-lyase	Enzyme; Enzyme
GCST90200766	phosphate / phosphoethanolamine	8,205 European ancestry individuals	Males and Females	2023	Energy / Lipid	AGXT2L1	Ethanolamine-phosphate phospho-lyase	Enzyme
GCST90200767	phosphate / glucose	8,232 European ancestry individuals	Males and Females	2023	Energy / Carbohydrate	LCT; G6PC; GLB1; G6PC3; G6PC2	Lactase-phlorizin hydrolase; Glucose-6-phosphatase; Beta-galactosidase; Glucose-6-phosphatase 3; Glucose-6-phosphatase 2	Enzyme; Enzyme; Enzyme; Enzyme; Enzyme
GCST90200768	phosphate / 2'-deoxyuridine	7,846 European ancestry individuals	Males and Females	2023	Energy / Nucleotide	PNP; TYMP	Purine nucleoside phosphorylase; Thymidine phosphorylase	Enzyme; Enzyme
GCST90200769	phosphate / mannose	8,206 European ancestry individuals	Males and Females	2023	Energy / Carbohydrate	ACPP; LCT	Prostatic acid phosphatase; Lactase-phlorizin hydrolase	Enzyme; Enzyme
GCST90200770	phenylalanine / tyrosine	8,205 European ancestry individuals	Males and Females	2023	Amino Acid / Amino Acid	TH; TAT; DDC; PAH; GOT1; GOT2; SLC16A10	Tyrosine 3-monooxygenase; Tyrosine aminotransferase; Aromatic-L-amino-acid decarboxylase; Phenylalanine-4-hydroxylase; Aspartate aminotransferase, cytoplasmic; Aspartate aminotransferase, mitochondrial; Monocarboxylate transporter 10	Enzyme; Enzyme; Enzyme; Enzyme; Enzyme; Enzyme; Transporter
GCST90200771	phosphate / fructose	8,209 European ancestry individuals	Males and Females	2023	Energy / Carbohydrate	PHPT1	14 kDa phosphohistidine phosphatase	Enzyme
GCST90200772	phosphate / citrate	8,238 European ancestry individuals	Males and Females	2023	Energy / Energy	ACLY; APRT; CTDSP1	ATP-citrate synthase; Adenine phosphoribosyltransferase; Carboxy-terminal domain RNA polymerase II polypeptide A small phosphatase 1	Enzyme; Enzyme; Enzyme
GCST90200773	serine / alpha-tocopherol	8,197 European ancestry individuals	Males and Females	2023	Amino Acid / Cofactors and Vitamins	SPTLC1	Serine palmitoyltransferase 1	Enzyme
GCST90200774	uridine / pseudouridine	8,254 European ancestry individuals	Males and Females	2023	Nucleotide / Nucleotide	PUS1; DKC1; PUS10; PUS3; PUSL1	tRNA pseudouridine synthase A, mitochondrial; H/ACA ribonucleoprotein complex subunit 4; Putative tRNA pseudouridine synthase Pus10; tRNA pseudouridine synthase 3; tRNA pseudouridine synthase-like 1	Enzyme; Enzyme; Enzyme; Enzyme; Enzyme
GCST90200775	serine / pyruvate	8,235 European ancestry individuals	Males and Females	2023	Amino Acid / Carbohydrate	SDS; SLC16A10; SDSL; SRR	L-serine dehydratase/L-threonine deaminase; Monocarboxylate transporter 10; Serine dehydratase-like; Serine racemase	Enzyme; Transporter; Enzyme; Enzyme
GCST90200776	glutamate / glutamine	8,228 European ancestry individuals	Males and Females	2023	Amino Acid / Amino Acid	GFPT2; GFPT1; CCBL1; ASNS; GLUL; GLS2; GLS; PFAS; PET112; CTPS2; SLC16A10; PIG59; QRSL1	Glutamine--fructose-6-phosphate aminotransferase [isomerizing] 2; Glutamine--fructose-6-phosphate aminotransferase [isomerizing] 1; Kynurenine--oxoglutarate transaminase 1; Asparagine synthetase [glutamine-hydrolyzing]; Glutamine synthetase; Glutaminase liver isoform, mitochondrial; Glutaminase kidney isoform, mitochondrial; Phosphoribosylformylglycinamidine synthase; Glutamyl-tRNA(Gln) amidotran…	Enzyme; Enzyme; Enzyme; Enzyme; Enzyme; Enzyme; Enzyme; Enzyme; Enzyme; Enzyme; Transporter; Enzyme; Enzyme
GCST90200777	uridine / cytidine	7,705 European ancestry individuals	Males and Females	2023	Nucleotide / Nucleotide	AID; NT5C3; UCKL1; APOBEC3H	Activation-induced cytidine deaminase; Cytosolic 5'-nucleotidase 3; Uridine-cytidine kinase-like 1; DNA dC->dU-editing enzyme APOBEC-3H	Enzyme; Enzyme; Enzyme; Enzyme
GCST90200778	pyruvate / 3-methyl-2-oxobutyrate	8,193 European ancestry individuals	Males and Females	2023	Carbohydrate / Amino Acid	PDHB; PDHA1; PDHA2; DLAT; SLC16A3; SLC16A1; SLC16A7	Pyruvate dehydrogenase E1 component subunit beta, mitochondrial; Pyruvate dehydrogenase E1 component subunit alpha, somatic form, mitochondrial; Pyruvate dehydrogenase E1 component subunit alpha, testis-specific form, mitochondrial; Dihydrolipoyllysine-residue acetyltransferase component of pyruvate dehydrogenase complex, mitochondrial; Monocarboxylate transporter 4; Monocarboxylate transporter 1…	Enzyme; Enzyme; Enzyme; Enzyme; Transporter; Transporter; Transporter
GCST90200779	pyruvate / N-acetylneuraminate	8,194 European ancestry individuals	Males and Females	2023	Carbohydrate / Carbohydrate	NPL	N-acetylneuraminate lyase	Enzyme
GCST90200780	alanine / pyruvate	8,250 European ancestry individuals	Males and Females	2023	Amino Acid / Carbohydrate	ABAT; AGXT2; GPT; GPT2; SCLY; SLC16A10	4-aminobutyrate aminotransferase, mitochondrial; Alanine--glyoxylate aminotransferase 2, mitochondrial; Alanine aminotransferase 1; Alanine aminotransferase 2; Selenocysteine lyase; Monocarboxylate transporter 10	Enzyme; Enzyme; Enzyme; Enzyme; Enzyme; Transporter
GCST90200781	glucose / maltose	6,308 European ancestry individuals	Males and Females	2023	Carbohydrate / Carbohydrate	AGL; GAA; MGAM; GANC	Glycogen debranching enzyme; Lysosomal alpha-glucosidase; Maltase-glucoamylase, intestinal; Neutral alpha-glucosidase C	Enzyme; Enzyme; Enzyme; Enzyme
GCST90200782	mannose / trans-4-hydroxyproline	8,194 European ancestry individuals	Males and Females	2023	Carbohydrate / Amino Acid	DPP4	Dipeptidyl peptidase 4	Enzyme
GCST90200783	mannose / S-methylcysteine	8,182 European ancestry individuals	Males and Females	2023	Carbohydrate / Amino Acid	CTSD	Cathepsin D	Enzyme
GCST90200784	glutamate / cysteine	8,199 European ancestry individuals	Males and Females	2023	Amino Acid / Amino Acid	GOT1; GOT2; GCLC; GCLM; GSS; SLC16A10	Aspartate aminotransferase, cytoplasmic; Aspartate aminotransferase, mitochondrial; Glutamate--cysteine ligase catalytic subunit; Glutamate--cysteine ligase regulatory subunit; Glutathione synthetase; Monocarboxylate transporter 10	Enzyme; Enzyme; Enzyme; Enzyme; Enzyme; Transporter
GCST90200785	cysteine / 5-oxoproline	8,203 European ancestry individuals	Males and Females	2023	Amino Acid / Amino Acid	GGCT	Gamma-glutamylcyclotransferase	Enzyme
GCST90200786	cysteine / alanine	8,220 European ancestry individuals	Males and Females	2023	Amino Acid / Amino Acid	SLC7A8; SLC16A10; MOCOS	Large neutral amino acids transporter small subunit 2; Monocarboxylate transporter 10; Molybdenum cofactor sulfurase	Transporter; Transporter; Enzyme
GCST90200787	glutamine / asparagine	8,251 European ancestry individuals	Males and Females	2023	Amino Acid / Amino Acid	ASNS; SLC1A5; SLC38A3	Asparagine synthetase [glutamine-hydrolyzing]; Neutral amino acid transporter B(0); Sodium-coupled neutral amino acid transporter 3	Enzyme; Transporter; Transporter
GCST90200788	5-oxoproline / citrate	8,256 European ancestry individuals	Males and Females	2023	Amino Acid / Energy	ANG	Angiogenin	Enzyme
GCST90200789	alpha-tocopherol / sulfate*	8,201 European ancestry individuals	Males and Females	2023	Cofactors and Vitamins / Xenobiotics	GSTM3; GSTO1; GSTA2; GSTP1	Glutathione S-transferase Mu 3; Glutathione S-transferase omega-1; Glutathione S-transferase A2; Glutathione S-transferase P	Enzyme; Enzyme; Enzyme; Enzyme
GCST90200790	thyroxine / taurocholate	7,615 European ancestry individuals	Males and Females	2023	Amino Acid / Lipid	SLCO1C1; SLCO1B1	Solute carrier organic anion transporter family member 1C1; Solute carrier organic anion transporter family member 1B1	Transporter; Transporter
GCST90200791	creatine / carnitine	8,235 European ancestry individuals	Males and Females	2023	Amino Acid / Lipid	SLC22A5	Solute carrier family 22 member 5	Transporter
GCST90200792	carnitine / palmitoylcarnitine (C16)	8,146 European ancestry individuals	Males and Females	2023	Lipid / Lipid	CPT1B; CPT1A; CPT2; CPT1C	Carnitine Palmitoyltransferase 1B; Carnitine O-palmitoyltransferase 1, liver isoform; Carnitine O-palmitoyltransferase 2, mitochondrial; Carnitine O-palmitoyltransferase 1, brain isoform	Enzyme; Enzyme; Enzyme; Enzyme
GCST90200793	glycolithocholate / glycolithocholate sulfate*	743 European ancestry individuals	Males and Females	2023	Lipid / Lipid	SULT2A1; GLYAT; GLYATL1; GLYATL2; GLYATL3	Bile salt sulfotransferase; Glycine N-acyltransferase; Glycine N-acyltransferase-like protein 1; Glycine N-acyltransferase-like protein 2; Glycine N-acyltransferase-like protein 3	Enzyme; Enzyme; Enzyme; Enzyme; Enzyme
GCST90200794	oleoyl-linoleoyl-glycerol (18:1/18:2) [2] / linoleoyl-arachidonoyl-glycerol (18:2/20:4) [1]*	7,620 European ancestry individuals	Males and Females	2023	Lipid / Lipid	PNLIP; LIPC; LIPA; PNLIPRP1; PNPLA3; LIPF; LIPG; DGAT1; PNLIPRP2; LPL; GAL3ST1; CDS2; PCYT1A; SGMS2; SGMS1; MOGAT2; PNPLA4; DGAT2; MOGAT1; AWAT1; AWAT2; DGAT2L6; DGAT2L7; MOGAT3; PNPLA2; PNLIPRP3; CDC42BPB; KSR2; TENC1; KSR1; CDC42BPA	Pancreatic triacylglycerol lipase; Hepatic triacylglycerol lipase; Lysosomal acid lipase/cholesteryl ester hydrolase; Inactive pancreatic lipase-related protein 1; Patatin-like phospholipase domain-containing protein 3; Gastric triacylglycerol lipase; Endothelial lipase; Diacylglycerol O-acyltransferase 1; Pancreatic lipase-related protein 2; Lipoprotein lipase; Galactosylceramide sulfotransferas…	Enzyme; Enzyme; Enzyme; Enzyme; Enzyme; Enzyme; Enzyme; Enzyme; Enzyme; Enzyme; Enzyme; Enzyme; Enzyme; Enzyme; Enzyme; Enzyme; Enzyme; Enzyme; Enzyme; Enzyme; Enzyme; Enzyme; Enzyme; Enzyme; Enzyme; Enzyme; Enzyme; Enzyme; Enzyme; Enzyme; Enzyme
GCST90200795	oleoyl-linoleoyl-glycerol (18:1/18:2) [2] / linoleoyl-arachidonoyl-glycerol (18:2/20:4) [2]*	7,615 European ancestry individuals	Males and Females	2023	Lipid / Lipid	PNLIP; LIPC; LIPA; PNLIPRP1; PNPLA3; LIPF; LIPG; DGAT1; PNLIPRP2; LPL; GAL3ST1; CDS2; PCYT1A; SGMS2; SGMS1; MOGAT2; PNPLA4; DGAT2; MOGAT1; AWAT1; AWAT2; DGAT2L6; DGAT2L7; MOGAT3; PNPLA2; PNLIPRP3; CDC42BPB; KSR2; TENC1; KSR1; CDC42BPA	Pancreatic triacylglycerol lipase; Hepatic triacylglycerol lipase; Lysosomal acid lipase/cholesteryl ester hydrolase; Inactive pancreatic lipase-related protein 1; Patatin-like phospholipase domain-containing protein 3; Gastric triacylglycerol lipase; Endothelial lipase; Diacylglycerol O-acyltransferase 1; Pancreatic lipase-related protein 2; Lipoprotein lipase; Galactosylceramide sulfotransferas…	Enzyme; Enzyme; Enzyme; Enzyme; Enzyme; Enzyme; Enzyme; Enzyme; Enzyme; Enzyme; Enzyme; Enzyme; Enzyme; Enzyme; Enzyme; Enzyme; Enzyme; Enzyme; Enzyme; Enzyme; Enzyme; Enzyme; Enzyme; Enzyme; Enzyme; Enzyme; Enzyme; Enzyme; Enzyme; Enzyme; Enzyme
GCST90200796	spermidine / (N(1) + N(8))-acetylspermidine	7,287 European ancestry individuals	Males and Females	2023	Amino Acid / Amino Acid	SAT1	Diamine acetyltransferase 1	Enzyme
GCST90200797	spermidine / N-acetylputrescine	7,299 European ancestry individuals	Males and Females	2023	Amino Acid / Amino Acid	SAT1	Diamine acetyltransferase 1	Enzyme
GCST90200798	dopamine 4-sulfate / dopamine 3-O-sulfate	6,840 European ancestry individuals	Males and Females	2023	Amino Acid / Amino Acid	SULT1A3	Sulfotransferase 1A3	Enzyme
GCST90200799	spermidine / adenosine 5'-diphosphate (ADP)	4,195 European ancestry individuals	Males and Females	2023	Amino Acid / Nucleotide	PCCA	Propionyl-CoA carboxylase alpha chain, mitochondrial	Enzyme
GCST90200800	spermidine / histidine	7,297 European ancestry individuals	Males and Females	2023	Amino Acid / Amino Acid	HDC	Histidine decarboxylase	Enzyme
GCST90200801	5-methylthioadenosine (MTA) / phosphate	8,261 European ancestry individuals	Males and Females	2023	Amino Acid / Energy	MTAP	S-methyl-5'-thioadenosine phosphorylase	Enzyme
GCST90200802	histidine / pyruvate	8,241 European ancestry individuals	Males and Females	2023	Amino Acid / Carbohydrate	HDC; SLC16A10	Histidine decarboxylase; Monocarboxylate transporter 10	Enzyme; Transporter
GCST90200803	spermidine / phosphate	7,382 European ancestry individuals	Males and Females	2023	Amino Acid / Energy	PCCA; MTAP	Propionyl-CoA carboxylase alpha chain, mitochondrial; S-methyl-5'-thioadenosine phosphorylase	Enzyme; Enzyme
GCST90200804	spermidine / pyruvate	7,296 European ancestry individuals	Males and Females	2023	Amino Acid / Carbohydrate	HDC	Histidine decarboxylase	Enzyme
GCST90200805	spermidine / carnitine	7,338 European ancestry individuals	Males and Females	2023	Amino Acid / Lipid	SLC22A4	Solute carrier family 22 member 4	Transporter
GCST90200806	spermidine / ergothioneine	7,291 European ancestry individuals	Males and Females	2023	Amino Acid / Xenobiotics	SLC22A4	Solute carrier family 22 member 4	Transporter
GCST90200807	carnitine / ergothioneine	8,110 European ancestry individuals	Males and Females	2023	Lipid / Xenobiotics	SLC22A4	Solute carrier family 22 member 4	Transporter
GCST90200808	spermidine / choline	7,295 European ancestry individuals	Males and Females	2023	Amino Acid / Lipid	SLC22A1	Solute carrier family 22 member 1	Transporter
GCST90200809	spermidine / taurocholate	6,777 European ancestry individuals	Males and Females	2023	Amino Acid / Lipid	SLC22A1	Solute carrier family 22 member 1	Transporter
GCST90200810	alpha-ketoglutarate / kynurenine	8,272 European ancestry individuals	Males and Females	2023	Energy / Amino Acid	GOT2; AADAT; CCBL1; CCBL2	Aspartate aminotransferase, mitochondrial; Kynurenine/alpha-aminoadipate aminotransferase, mitochondrial; Kynurenine--oxoglutarate transaminase 1; Kynurenine--oxoglutarate transaminase 3	Enzyme; Enzyme; Enzyme; Enzyme
GCST90200811	choline / taurocholate	7,625 European ancestry individuals	Males and Females	2023	Lipid / Lipid	SLC22A1	Solute carrier family 22 member 1	Transporter
GCST90200812	glutamate / kynurenine	8,184 European ancestry individuals	Males and Females	2023	Amino Acid / Amino Acid	GOT2; AADAT; CCBL1; CCBL2	Aspartate aminotransferase, mitochondrial; Kynurenine/alpha-aminoadipate aminotransferase, mitochondrial; Kynurenine--oxoglutarate transaminase 1; Kynurenine--oxoglutarate transaminase 3	Enzyme; Enzyme; Enzyme; Enzyme
GCST90200813	ornithine / glutamate	8,202 European ancestry individuals	Males and Females	2023	Amino Acid / Amino Acid	OAT; ALDH18A1	Ornithine aminotransferase, mitochondrial; Delta-1-pyrroline-5-carboxylate synthase	Enzyme; Enzyme
GCST90200814	alpha-ketoglutarate / ornithine	8,273 European ancestry individuals	Males and Females	2023	Energy / Amino Acid	OAT	Ornithine aminotransferase, mitochondrial	Enzyme
GCST90200815	3-hydroxyisobutyrate / adenosine 5'-diphosphate (ADP)	4,488 European ancestry individuals	Males and Females	2023	Amino Acid / Nucleotide	HIBCH	3-hydroxyisobutyryl-CoA hydrolase, mitochondrial	Enzyme
GCST90200816	alpha-ketoglutarate / aspartate	8,272 European ancestry individuals	Males and Females	2023	Energy / Amino Acid	GOT1; GOT2; GOT1L1	Aspartate aminotransferase, cytoplasmic; Aspartate aminotransferase, mitochondrial; Putative aspartate aminotransferase, cytoplasmic 2	Enzyme; Enzyme; Enzyme
GCST90200817	3-hydroxyisobutyrate / phosphate	8,170 European ancestry individuals	Males and Females	2023	Amino Acid / Energy	HIBCH	3-hydroxyisobutyryl-CoA hydrolase, mitochondrial	Enzyme
GCST90200818	adenosine 5'-diphosphate (ADP) / glycerate	4,544 European ancestry individuals	Males and Females	2023	Nucleotide / Carbohydrate	GLYCTK	Glycerate kinase	Enzyme
GCST90200819	3-phosphoglycerate / glycerate	8,101 European ancestry individuals	Males and Females	2023	Carbohydrate / Carbohydrate	GLYCTK	Glycerate kinase	Enzyme
GCST90200820	adenosine 5'-diphosphate (ADP) / valine	4,608 European ancestry individuals	Males and Females	2023	Nucleotide / Amino Acid	PCCB	Propionyl-CoA carboxylase beta chain, mitochondrial	Enzyme
GCST90200821	adenosine 5'-diphosphate (ADP) / glycine	4,577 European ancestry individuals	Males and Females	2023	Nucleotide / Amino Acid	GART; GSS	Trifunctional purine biosynthetic protein adenosine-3; Glutathione synthetase	Enzyme; Enzyme
GCST90200822	phosphate / valine	8,277 European ancestry individuals	Males and Females	2023	Energy / Amino Acid	PCCB; VARS; VARS2	Propionyl-CoA carboxylase beta chain, mitochondrial; Valine--tRNA ligase; Valine--tRNA ligase, mitochondrial	Enzyme; Enzyme; Enzyme
GCST90200823	adenosine 5'-diphosphate (ADP) / N-palmitoyl-sphingosine (d18:1/16:0)	4,561 European ancestry individuals	Males and Females	2023	Nucleotide / Lipid	MCCC2; MCCC1	Methylcrotonoyl-CoA carboxylase beta chain, mitochondrial; Methylcrotonoyl-CoA carboxylase subunit alpha, mitochondrial	Enzyme; Enzyme
GCST90200824	adenosine 5'-diphosphate (ADP) / sulfate*	4,570 European ancestry individuals	Males and Females	2023	Nucleotide / Xenobiotics	PAPSS1; PAPSS2	Bifunctional 3'-phosphoadenosine 5'-phosphosulfate synthase 1; Bifunctional 3'-phosphoadenosine 5'-phosphosulfate synthase 2	Enzyme; Enzyme
GCST90200825	phosphate / sulfate*	8,211 European ancestry individuals	Males and Females	2023	Energy / Xenobiotics	PAPSS1; PAPSS2	Bifunctional 3'-phosphoadenosine 5'-phosphosulfate synthase 1; Bifunctional 3'-phosphoadenosine 5'-phosphosulfate synthase 2	Enzyme; Enzyme
GCST90200826	glycine / phosphate	8,271 European ancestry individuals	Males and Females	2023	Amino Acid / Energy	GART; GARS; GSS	Trifunctional purine biosynthetic protein adenosine-3; Glycine--tRNA ligase; Glutathione synthetase	Enzyme; Enzyme; Enzyme
GCST90200827	phosphate / N-palmitoyl-sphingosine (d18:1/16:0)	8,223 European ancestry individuals	Males and Females	2023	Energy / Lipid	LCT; MCCC2; MCCC1; LARS2; LARS	Lactase-phlorizin hydrolase; Methylcrotonoyl-CoA carboxylase beta chain, mitochondrial; Methylcrotonoyl-CoA carboxylase subunit alpha, mitochondrial; Probable leucine--tRNA ligase, mitochondrial; Leucine--tRNA ligase, cytoplasmic	Enzyme; Enzyme; Enzyme; Enzyme; Enzyme
GCST90200828	cholate / bilirubin (Z,Z)	7,747 European ancestry individuals	Males and Females	2023	Lipid / Cofactors and Vitamins	SLCO1B1; ABCC2	Solute carrier organic anion transporter family member 1B1; Canalicular multispecific organic anion transporter 1	Transporter; Transporter
GCST90200829	bilirubin (Z,Z) / taurocholate	7,620 European ancestry individuals	Males and Females	2023	Cofactors and Vitamins / Lipid	SLCO1B1; ABCC2	Solute carrier organic anion transporter family member 1B1; Canalicular multispecific organic anion transporter 1	Transporter; Transporter
GCST90200830	cholate / adenosine 3',5'-cyclic monophosphate (cAMP)	6,359 European ancestry individuals	Males and Females	2023	Lipid / Nucleotide	ABCC4; SLC22A7	Multidrug resistance-associated protein 4; Solute carrier family 22 member 7	Transporter; Transporter
GCST90200831	cholate / phosphate	7,742 European ancestry individuals	Males and Females	2023	Lipid / Energy	SLC27A5	Bile acyl-CoA synthetase	Enzyme
GCST90200832	adenosine 5'-diphosphate (ADP) / citrate	4,567 European ancestry individuals	Males and Females	2023	Nucleotide / Energy	ACLY; SRC	ATP-citrate synthase; Proto-oncogene tyrosine-protein kinase Src	Enzyme; Enzyme
GCST90200833	cholate / adenosine 5'-monophosphate (AMP)	7,769 European ancestry individuals	Males and Females	2023	Lipid / Nucleotide	SLC27A5	Bile acyl-CoA synthetase	Enzyme
GCST90200834	adenosine 5'-diphosphate (ADP) / glycerol 3-phosphate	4,588 European ancestry individuals	Males and Females	2023	Nucleotide / Lipid	GK2; GK; GK3P; GK5	Glycerol kinase 2; Glycerol kinase; Putative glycerol kinase 3; Putative glycerol kinase 5	Enzyme; Enzyme; Enzyme; Enzyme
GCST90200835	adenosine 5'-diphosphate (ADP) / glycerol	4,575 European ancestry individuals	Males and Females	2023	Nucleotide / Lipid	PAPSS1; GK2; GK; GK3P; GK5	Bifunctional 3'-phosphoadenosine 5'-phosphosulfate synthase 1; Glycerol kinase 2; Glycerol kinase; Putative glycerol kinase 3; Putative glycerol kinase 5	Enzyme; Enzyme; Enzyme; Enzyme; Enzyme
GCST90200836	glycerol / glycerol 3-phosphate	8,188 European ancestry individuals	Males and Females	2023	Lipid / Lipid	GK2; GK; GK3P; GK5	Glycerol kinase 2; Glycerol kinase; Putative glycerol kinase 3; Putative glycerol kinase 5	Enzyme; Enzyme; Enzyme; Enzyme
GCST90200837	adenosine 5'-diphosphate (ADP) / glutamate	4,556 European ancestry individuals	Males and Females	2023	Nucleotide / Amino Acid	GCLC; GLUL; GSS; FPGS; PFAS; ALDH18A1; OPLAH; PET112; CTPS2; PIG59; QRSL1	Glutamate--cysteine ligase catalytic subunit; Glutamine synthetase; Glutathione synthetase; Folylpolyglutamate synthase, mitochondrial; Phosphoribosylformylglycinamidine synthase; Delta-1-pyrroline-5-carboxylate synthase; 5-oxoprolinase; Glutamyl-tRNA(Gln) amidotransferase subunit B, mitochondrial; CTP synthase 2; Glutamine synthetase; Glutamyl-tRNA(Gln) amidotransferase subunit A, mitochondrial	Enzyme; Enzyme; Enzyme; Enzyme; Enzyme; Enzyme; Enzyme; Enzyme; Enzyme; Enzyme; Enzyme
GCST90200838	phosphate / glutamate	8,211 European ancestry individuals	Males and Females	2023	Energy / Amino Acid	GCLC; EPRS; ASNS; GLUL; GSS; FPGS; PFAS; ALDH18A1; OPLAH; PET112; CTPS2; PIG59; EARS2; QRSL1	Glutamate--cysteine ligase catalytic subunit; Bifunctional glutamate/proline--tRNA ligase; Asparagine synthetase [glutamine-hydrolyzing]; Glutamine synthetase; Glutathione synthetase; Folylpolyglutamate synthase, mitochondrial; Phosphoribosylformylglycinamidine synthase; Delta-1-pyrroline-5-carboxylate synthase; 5-oxoprolinase; Glutamyl-tRNA(Gln) amidotransferase subunit B, mitochondrial; CTP syn…	Enzyme; Enzyme; Enzyme; Enzyme; Enzyme; Enzyme; Enzyme; Enzyme; Enzyme; Enzyme; Enzyme; Enzyme; Enzyme; Enzyme
GCST90200839	adenosine 5'-diphosphate (ADP) / aspartate	4,563 European ancestry individuals	Males and Females	2023	Nucleotide / Amino Acid	PAICS	Multifunctional protein ADE2	Enzyme
GCST90200840	adenosine 5'-diphosphate (ADP) / flavin adenine dinucleotide (FAD)	3,441 European ancestry individuals	Males and Females	2023	Nucleotide / Cofactors and Vitamins	DAK	Bifunctional ATP-dependent dihydroxyacetone kinase/FAD-AMP lyase (cyclizing)	Enzyme
GCST90200841	adenosine 5'-diphosphate (ADP) / oxalate (ethanedioate)	4,556 European ancestry individuals	Males and Females	2023	Nucleotide / Cofactors and Vitamins	SRC	Proto-oncogene tyrosine-protein kinase Src	Enzyme
GCST90200842	citrate / oxalate (ethanedioate)	897 European ancestry individuals	Males and Females	2023	Energy / Cofactors and Vitamins	SRC; SLCO2B1	Proto-oncogene tyrosine-protein kinase Src; Solute carrier organic anion transporter family member 2B1	Enzyme; Transporter
GCST90200843	adenosine 5'-monophosphate (AMP) / flavin adenine dinucleotide (FAD)	6,188 European ancestry individuals	Males and Females	2023	Nucleotide / Cofactors and Vitamins	DAK	Bifunctional ATP-dependent dihydroxyacetone kinase/FAD-AMP lyase (cyclizing)	Enzyme
GCST90200844	aspartate / phosphate	8,297 European ancestry individuals	Males and Females	2023	Amino Acid / Energy	ASNS; DARS; ASS1; PAICS; DARS2	Asparagine synthetase [glutamine-hydrolyzing]; Aspartate--tRNA ligase, cytoplasmic; Argininosuccinate synthase; Multifunctional protein ADE2; Aspartate--tRNA ligase, mitochondrial	Enzyme; Enzyme; Enzyme; Enzyme; Enzyme
GCST90200845	adenosine 5'-monophosphate (AMP) / citrate	8,193 European ancestry individuals	Males and Females	2023	Nucleotide / Energy	APRT	Adenine phosphoribosyltransferase	Enzyme
GCST90200846	phenylalanine / phosphate	8,294 European ancestry individuals	Males and Females	2023	Amino Acid / Energy	FARS2; FARSB; FARSLA	Phenylalanine--tRNA ligase, mitochondrial; Phenylalanine--tRNA ligase beta subunit; FARSLA protein	Enzyme; Enzyme; Enzyme
GCST90200847	phosphate / tryptophan	8,206 European ancestry individuals	Males and Females	2023	Energy / Amino Acid	WARS; WARS2	Tryptophan--tRNA ligase, cytoplasmic; Tryptophan--tRNA ligase, mitochondrial	Enzyme; Enzyme
GCST90200848	adenosine 5'-monophosphate (AMP) / glutamine	8,196 European ancestry individuals	Males and Females	2023	Nucleotide / Amino Acid	QARS; ASNS	Glutamine--tRNA ligase; Asparagine synthetase [glutamine-hydrolyzing]	Enzyme; Enzyme
GCST90200849	adenosine 5'-monophosphate (AMP) / threonine	8,173 European ancestry individuals	Males and Females	2023	Nucleotide / Amino Acid	TARS; TARSL2; TARS2	Threonine--tRNA ligase, cytoplasmic; Probable threonine--tRNA ligase 2, cytoplasmic; Threonine--tRNA ligase, mitochondrial	Enzyme; Enzyme; Enzyme
GCST90200850	adenosine 5'-monophosphate (AMP) / tryptophan	8,180 European ancestry individuals	Males and Females	2023	Nucleotide / Amino Acid	WARS; WARS2	Tryptophan--tRNA ligase, cytoplasmic; Tryptophan--tRNA ligase, mitochondrial	Enzyme; Enzyme
GCST90200851	adenosine 5'-monophosphate (AMP) / glycine	8,195 European ancestry individuals	Males and Females	2023	Nucleotide / Amino Acid	GARS	Glycine--tRNA ligase	Enzyme
GCST90200852	adenosine 5'-monophosphate (AMP) / arginine	8,185 European ancestry individuals	Males and Females	2023	Nucleotide / Amino Acid	RARS; ASS1; RARS2	Arginine--tRNA ligase, cytoplasmic; Argininosuccinate synthase; Probable arginine--tRNA ligase, mitochondrial	Enzyme; Enzyme; Enzyme
GCST90200853	adenosine 5'-monophosphate (AMP) / tyrosine	8,193 European ancestry individuals	Males and Females	2023	Nucleotide / Amino Acid	YARS; YARS2	Tyrosine--tRNA ligase, cytoplasmic; Tyrosine--tRNA ligase, mitochondrial	Enzyme; Enzyme
GCST90200854	arginine / phosphate	8,297 European ancestry individuals	Males and Females	2023	Amino Acid / Energy	RARS; ASS1; RARS2	Arginine--tRNA ligase, cytoplasmic; Argininosuccinate synthase; Probable arginine--tRNA ligase, mitochondrial	Enzyme; Enzyme; Enzyme
GCST90200855	phosphate / threonine	8,226 European ancestry individuals	Males and Females	2023	Energy / Amino Acid	TARS; TARSL2; TARS2	Threonine--tRNA ligase, cytoplasmic; Probable threonine--tRNA ligase 2, cytoplasmic; Threonine--tRNA ligase, mitochondrial	Enzyme; Enzyme; Enzyme
GCST90200856	phosphate / glutamine	8,258 European ancestry individuals	Males and Females	2023	Energy / Amino Acid	QARS; ASNS; GLUL; PFAS; PET112; CTPS2; PIG59; QRSL1	Glutamine--tRNA ligase; Asparagine synthetase [glutamine-hydrolyzing]; Glutamine synthetase; Phosphoribosylformylglycinamidine synthase; Glutamyl-tRNA(Gln) amidotransferase subunit B, mitochondrial; CTP synthase 2; Glutamine synthetase; Glutamyl-tRNA(Gln) amidotransferase subunit A, mitochondrial	Enzyme; Enzyme; Enzyme; Enzyme; Enzyme; Enzyme; Enzyme; Enzyme
GCST90200857	adenosine 5'-monophosphate (AMP) / aspartate	8,205 European ancestry individuals	Males and Females	2023	Nucleotide / Amino Acid	ASNS; DARS; ASS1; DARS2	Asparagine synthetase [glutamine-hydrolyzing]; Aspartate--tRNA ligase, cytoplasmic; Argininosuccinate synthase; Aspartate--tRNA ligase, mitochondrial	Enzyme; Enzyme; Enzyme; Enzyme
GCST90200858	phosphate / tyrosine	8,226 European ancestry individuals	Males and Females	2023	Energy / Amino Acid	YARS; YARS2	Tyrosine--tRNA ligase, cytoplasmic; Tyrosine--tRNA ligase, mitochondrial	Enzyme; Enzyme
GCST90200859	adenosine 5'-monophosphate (AMP) / asparagine	8,188 European ancestry individuals	Males and Females	2023	Nucleotide / Amino Acid	ASNS; NARS; NARS2	Asparagine synthetase [glutamine-hydrolyzing]; Asparagine--tRNA ligase, cytoplasmic; Probable asparagine--tRNA ligase, mitochondrial	Enzyme; Enzyme; Enzyme
GCST90200860	adenosine 5'-monophosphate (AMP) / serine	8,194 European ancestry individuals	Males and Females	2023	Nucleotide / Amino Acid	SARS2; SARS	Serine--tRNA ligase, mitochondrial; Serine--tRNA ligase, cytoplasmic	Enzyme; Enzyme
GCST90200861	histidine / phosphate	8,294 European ancestry individuals	Males and Females	2023	Amino Acid / Energy	HARS2; HARS	Probable histidine--tRNA ligase, mitochondrial; Histidine--tRNA ligase, cytoplasmic	Enzyme; Enzyme
GCST90200862	adenosine 5'-monophosphate (AMP) / methionine	8,194 European ancestry individuals	Males and Females	2023	Nucleotide / Amino Acid	MARS; MARS2	Methionine--tRNA ligase, cytoplasmic; Methionine--tRNA ligase, mitochondrial	Enzyme; Enzyme
GCST90200863	phosphate / serine	8,226 European ancestry individuals	Males and Females	2023	Energy / Amino Acid	SARS2; SARS	Serine--tRNA ligase, mitochondrial; Serine--tRNA ligase, cytoplasmic	Enzyme; Enzyme
GCST90200864	methionine / phosphate	8,291 European ancestry individuals	Males and Females	2023	Amino Acid / Energy	MARS; GLUL; MARS2	Methionine--tRNA ligase, cytoplasmic; Glutamine synthetase; Methionine--tRNA ligase, mitochondrial	Enzyme; Enzyme; Enzyme
GCST90200865	adenosine 5'-monophosphate (AMP) / histidine	8,180 European ancestry individuals	Males and Females	2023	Nucleotide / Amino Acid	HARS2; HARS	Probable histidine--tRNA ligase, mitochondrial; Histidine--tRNA ligase, cytoplasmic	Enzyme; Enzyme
GCST90200866	phosphate / asparagine	8,249 European ancestry individuals	Males and Females	2023	Energy / Amino Acid	ASNS; NARS; NARS2	Asparagine synthetase [glutamine-hydrolyzing]; Asparagine--tRNA ligase, cytoplasmic; Probable asparagine--tRNA ligase, mitochondrial	Enzyme; Enzyme; Enzyme
GCST90200867	adenosine 5'-monophosphate (AMP) / isoleucine	8,200 European ancestry individuals	Males and Females	2023	Nucleotide / Amino Acid	IARS; IARS2	Isoleucine--tRNA ligase, cytoplasmic; Isoleucine--tRNA ligase, mitochondrial	Enzyme; Enzyme
GCST90200868	isoleucine / phosphate	8,298 European ancestry individuals	Males and Females	2023	Amino Acid / Energy	IARS; IARS2	Isoleucine--tRNA ligase, cytoplasmic; Isoleucine--tRNA ligase, mitochondrial	Enzyme; Enzyme
GCST90200869	adenosine 5'-monophosphate (AMP) / valine	8,225 European ancestry individuals	Males and Females	2023	Nucleotide / Amino Acid	VARS; VARS2	Valine--tRNA ligase; Valine--tRNA ligase, mitochondrial	Enzyme; Enzyme
GCST90200870	adenosine 5'-monophosphate (AMP) / acetoacetate	6,773 European ancestry individuals	Males and Females	2023	Nucleotide / Lipid	AACS	Acetoacetyl-CoA synthetase	Enzyme
GCST90200871	adenosine 5'-monophosphate (AMP) / cysteine	8,177 European ancestry individuals	Males and Females	2023	Nucleotide / Amino Acid	PPCS; CARS	Phosphopantothenate--cysteine ligase; Cysteine--tRNA ligase, cytoplasmic	Enzyme; Enzyme
GCST90200872	phosphate / cysteine	8,195 European ancestry individuals	Males and Females	2023	Energy / Amino Acid	GCLC; GSS; PPCS; CARS	Glutamate--cysteine ligase catalytic subunit; Glutathione synthetase; Phosphopantothenate--cysteine ligase; Cysteine--tRNA ligase, cytoplasmic	Enzyme; Enzyme; Enzyme; Enzyme
GCST90200873	cortisol / 4-cholesten-3-one	727 European ancestry individuals	Males and Females	2023	Lipid / Lipid	AKR1D1	3-oxo-5-beta-steroid 4-dehydrogenase	Enzyme
GCST90200874	cysteinylglycine / taurine	8,193 European ancestry individuals	Males and Females	2023	Amino Acid / Amino Acid	GGT1; GGT7; GGT6; GGT5	Gamma-glutamyltranspeptidase 1; Gamma-glutamyltransferase 7; Gamma-glutamyltransferase 6; Gamma-glutamyltransferase 5	Enzyme; Enzyme; Enzyme; Enzyme
GCST90200875	cysteinylglycine / glutamate	8,197 European ancestry individuals	Males and Females	2023	Amino Acid / Amino Acid	GGT1; GGT7; GGT6; GGT5	Gamma-glutamyltranspeptidase 1; Gamma-glutamyltransferase 7; Gamma-glutamyltransferase 6; Gamma-glutamyltransferase 5	Enzyme; Enzyme; Enzyme; Enzyme
GCST90200876	cortisone / 4-cholesten-3-one	6,971 European ancestry individuals	Males and Females	2023	Lipid / Lipid	AKR1D1	3-oxo-5-beta-steroid 4-dehydrogenase	Enzyme
GCST90200877	taurine / glutamate	8,220 European ancestry individuals	Males and Females	2023	Amino Acid / Amino Acid	GAD2; GAD1; GGT1; GGT7; GGT6; GGT5	Glutamate decarboxylase 2; Glutamate decarboxylase 1; Gamma-glutamyltranspeptidase 1; Gamma-glutamyltransferase 7; Gamma-glutamyltransferase 6; Gamma-glutamyltransferase 5	Enzyme; Enzyme; Enzyme; Enzyme; Enzyme; Enzyme
GCST90200878	glutarate (C5-DC) / caprylate (8:0)	7,685 European ancestry individuals	Males and Females	2023	Lipid / Lipid	SLC22A11; SLC22A6	Solute carrier family 22 member 11; Solute carrier family 22 member 6	Transporter; Transporter
GCST90200879	adenosine 5'-monophosphate (AMP) / glutamate	8,213 European ancestry individuals	Males and Females	2023	Nucleotide / Amino Acid	EPRS; ASNS; EARS2	Bifunctional glutamate/proline--tRNA ligase; Asparagine synthetase [glutamine-hydrolyzing]; Probable glutamate--tRNA ligase, mitochondrial	Enzyme; Enzyme; Enzyme
GCST90200880	glutarate (C5-DC) / salicylate	7,684 European ancestry individuals	Males and Females	2023	Lipid / Xenobiotics	SLC22A11; SLC22A6; SLC22A7	Solute carrier family 22 member 11; Solute carrier family 22 member 6; Solute carrier family 22 member 7	Transporter; Transporter; Transporter
GCST90200881	aspartate / N-acetylglucosamine/N-acetylgalactosamine	7,899 European ancestry individuals	Males and Females	2023	Amino Acid / Carbohydrate	LYZ	Lysozyme C	Enzyme
GCST90200882	aspartate / mannose	8,162 European ancestry individuals	Males and Females	2023	Amino Acid / Carbohydrate	LYZ	Lysozyme C	Enzyme
GCST90200883	phosphate / acetoacetate	6,791 European ancestry individuals	Males and Females	2023	Energy / Lipid	AACS	Acetoacetyl-CoA synthetase	Enzyme
GCST90200884	mannose / N-acetylglucosamine/N-acetylgalactosamine	7,907 European ancestry individuals	Males and Females	2023	Carbohydrate / Carbohydrate	LYZ	Lysozyme C	Enzyme
GCST90200885	phenylpyruvate / citrate	8,177 European ancestry individuals	Males and Females	2023	Amino Acid / Energy	MIF	Macrophage migration inhibitory factor	Enzyme
GCST90200886	phenylpyruvate / 4-hydroxyphenylpyruvate	7,829 European ancestry individuals	Males and Females	2023	Amino Acid / Amino Acid	MIF; TAT; GOT1; GOT2; UGT1A1	Macrophage migration inhibitory factor; Tyrosine aminotransferase; Aspartate aminotransferase, cytoplasmic; Aspartate aminotransferase, mitochondrial; UDP-glucuronosyltransferase 1-1	Enzyme; Enzyme; Enzyme; Enzyme; Enzyme
GCST90200887	cholesterol / cortisol	8,211 European ancestry individuals	Males and Females	2023	Lipid / Lipid	ABCB1; ABCG2	Multidrug resistance protein 1; ATP-binding cassette sub-family G member 2	Transporter; Transporter
GCST90200888	citrate / 4-hydroxyphenylpyruvate	7,851 European ancestry individuals	Males and Females	2023	Energy / Amino Acid	MIF	Macrophage migration inhibitory factor	Enzyme
GCST90200889	cholesterol / taurocholate	7,611 European ancestry individuals	Males and Females	2023	Lipid / Lipid	ABCB1; ABCG2	Multidrug resistance protein 1; ATP-binding cassette sub-family G member 2	Transporter; Transporter
GCST90200890	cortisol / taurocholate	7,610 European ancestry individuals	Males and Females	2023	Lipid / Lipid	ABCB1; ABCG2; SLCO1A2	Multidrug resistance protein 1; ATP-binding cassette sub-family G member 2; Solute carrier organic anion transporter family member 1A2	Transporter; Transporter; Transporter
GCST90200891	salicylate / caprylate (8:0)	868 European ancestry individuals	Males and Females	2023	Xenobiotics / Lipid	SLC22A11; SLC22A6	Solute carrier family 22 member 11; Solute carrier family 22 member 6	Transporter; Transporter
GCST90200892	hypotaurine / taurine	8,157 European ancestry individuals	Males and Females	2023	Amino Acid / Amino Acid	GAD2; GAD1; CSAD	Glutamate decarboxylase 2; Glutamate decarboxylase 1; Cysteine sulfinic acid decarboxylase	Enzyme; Enzyme; Enzyme
GCST90200893	taurine / cysteine	8,186 European ancestry individuals	Males and Females	2023	Amino Acid / Amino Acid	CSAD	Cysteine sulfinic acid decarboxylase	Enzyme
GCST90200894	inosine / theophylline	4,662 European ancestry individuals	Males and Females	2023	Nucleotide / Xenobiotics	ADA	Adenosine deaminase	Enzyme
GCST90200895	hypotaurine / cysteine	8,134 European ancestry individuals	Males and Females	2023	Amino Acid / Amino Acid	CSAD	Cysteine sulfinic acid decarboxylase	Enzyme
GCST90200896	inosine / EDTA	4,926 European ancestry individuals	Males and Females	2023	Nucleotide / Xenobiotics	ADA	Adenosine deaminase	Enzyme
GCST90200897	theophylline / EDTA	7,867 European ancestry individuals	Males and Females	2023	Xenobiotics / Xenobiotics	ADA	Adenosine deaminase	Enzyme
GCST90200898	citrulline / phosphate	8,294 European ancestry individuals	Males and Females	2023	Amino Acid / Energy	ASS1; OTC	Argininosuccinate synthase; Ornithine carbamoyltransferase, mitochondrial	Enzyme; Enzyme
GCST90200899	citrulline / ornithine	8,225 European ancestry individuals	Males and Females	2023	Amino Acid / Amino Acid	OTC	Ornithine carbamoyltransferase, mitochondrial	Enzyme
GCST90200900	phosphate / oleoyl-linoleoyl-glycerol (18:1/18:2) [2]	7,992 European ancestry individuals	Males and Females	2023	Energy / Lipid	CDS2; PCYT1A	Phosphatidate cytidylyltransferase 2; Choline-phosphate cytidylyltransferase A	Enzyme; Enzyme
GCST90200901	ornithine / phosphate	8,295 European ancestry individuals	Males and Females	2023	Amino Acid / Energy	ALDH18A1; OTC	Delta-1-pyrroline-5-carboxylate synthase; Ornithine carbamoyltransferase, mitochondrial	Enzyme; Enzyme
GCST90200902	phosphate / linoleoyl-arachidonoyl-glycerol (18:2/20:4) [2]*	7,649 European ancestry individuals	Males and Females	2023	Energy / Lipid	CDS2; PCYT1A	Phosphatidate cytidylyltransferase 2; Choline-phosphate cytidylyltransferase A	Enzyme; Enzyme
GCST90200903	phosphate / glycerol	8,179 European ancestry individuals	Males and Females	2023	Energy / Lipid	PAPSS1; LCT; GLB1	Bifunctional 3'-phosphoadenosine 5'-phosphosulfate synthase 1; Lactase-phlorizin hydrolase; Beta-galactosidase	Enzyme; Enzyme; Enzyme
GCST90200904	phosphate / linoleoyl-arachidonoyl-glycerol (18:2/20:4) [1]*	7,623 European ancestry individuals	Males and Females	2023	Energy / Lipid	CDS2; PCYT1A	Phosphatidate cytidylyltransferase 2; Choline-phosphate cytidylyltransferase A	Enzyme; Enzyme
GCST90200905	glucose / glycerol	8,160 European ancestry individuals	Males and Females	2023	Carbohydrate / Lipid	LCT; GLA; GLB1	Lactase-phlorizin hydrolase; Alpha-galactosidase A; Beta-galactosidase	Enzyme; Enzyme; Enzyme
GCST90200906	2'-deoxyuridine / cytidine	7,410 European ancestry individuals	Males and Females	2023	Nucleotide / Nucleotide	AID; UCKL1	Activation-induced cytidine deaminase; Uridine-cytidine kinase-like 1	Enzyme; Enzyme
GCST90200907	retinol (Vitamin A) / linoleoyl-arachidonoyl-glycerol (18:2/20:4) [1]*	7,617 European ancestry individuals	Males and Females	2023	Cofactors and Vitamins / Lipid	DGAT1; DGAT2; AWAT1; AWAT2	Diacylglycerol O-acyltransferase 1; Diacylglycerol O-acyltransferase 2; Acyl-CoA wax alcohol acyltransferase 1; Acyl-CoA wax alcohol acyltransferase 2	Enzyme; Enzyme; Enzyme; Enzyme
GCST90200908	retinol (Vitamin A) / linoleoyl-arachidonoyl-glycerol (18:2/20:4) [2]*	7,668 European ancestry individuals	Males and Females	2023	Cofactors and Vitamins / Lipid	DGAT1; DGAT2; AWAT1; AWAT2	Diacylglycerol O-acyltransferase 1; Diacylglycerol O-acyltransferase 2; Acyl-CoA wax alcohol acyltransferase 1; Acyl-CoA wax alcohol acyltransferase 2	Enzyme; Enzyme; Enzyme; Enzyme
GCST90200909	uridine / 2'-deoxyuridine	7,873 European ancestry individuals	Males and Females	2023	Nucleotide / Nucleotide	AID; UCKL1	Activation-induced cytidine deaminase; Uridine-cytidine kinase-like 1	Enzyme; Enzyme
GCST90200910	retinol (Vitamin A) / oleoyl-linoleoyl-glycerol (18:1/18:2) [2]	7,981 European ancestry individuals	Males and Females	2023	Cofactors and Vitamins / Lipid	DGAT1; DGAT2; AWAT1; AWAT2	Diacylglycerol O-acyltransferase 1; Diacylglycerol O-acyltransferase 2; Acyl-CoA wax alcohol acyltransferase 1; Acyl-CoA wax alcohol acyltransferase 2	Enzyme; Enzyme; Enzyme; Enzyme
GCST90200911	tryptophan / pyruvate	8,224 European ancestry individuals	Males and Females	2023	Amino Acid / Carbohydrate	SLC16A2; SLC16A10	Monocarboxylate transporter 8; Monocarboxylate transporter 10	Transporter; Transporter
GCST90200912	tryptophan / tyrosine	8,226 European ancestry individuals	Males and Females	2023	Amino Acid / Amino Acid	DDC; SLC16A2; SLC16A10	Aromatic-L-amino-acid decarboxylase; Monocarboxylate transporter 8; Monocarboxylate transporter 10	Enzyme; Transporter; Transporter
GCST90200913	glucose / sucrose	7,695 European ancestry individuals	Males and Females	2023	Carbohydrate / Carbohydrate	SI; UGT1A1; GLA; GAA; MGAM; GANC	Sucrase-isomaltase, intestinal; UDP-glucuronosyltransferase 1-1; Alpha-galactosidase A; Lysosomal alpha-glucosidase; Maltase-glucoamylase, intestinal; Neutral alpha-glucosidase C	Enzyme; Enzyme; Enzyme; Enzyme; Enzyme; Enzyme
GCST90200914	tyrosine / pyruvate	8,220 European ancestry individuals	Males and Females	2023	Amino Acid / Carbohydrate	SLC16A2; SLC16A10	Monocarboxylate transporter 8; Monocarboxylate transporter 10	Transporter; Transporter
GCST90200915	glucose / fructose	8,214 European ancestry individuals	Males and Females	2023	Carbohydrate / Carbohydrate	HK3; HK2; HK1; SI; GAA; MGAM; GANC	Hexokinase-3; Hexokinase-2; Hexokinase-1; Sucrase-isomaltase, intestinal; Lysosomal alpha-glucosidase; Maltase-glucoamylase, intestinal; Neutral alpha-glucosidase C	Enzyme; Enzyme; Enzyme; Enzyme; Enzyme; Enzyme; Enzyme
GCST90200916	fructose / sucrose	7,719 European ancestry individuals	Males and Females	2023	Carbohydrate / Carbohydrate	SI; GAA; MGAM; GANC	Sucrase-isomaltase, intestinal; Lysosomal alpha-glucosidase; Maltase-glucoamylase, intestinal; Neutral alpha-glucosidase C	Enzyme; Enzyme; Enzyme; Enzyme
GCST90200917	alpha-ketobutyrate / 3-methyl-2-oxobutyrate	8,133 European ancestry individuals	Males and Females	2023	Amino Acid / Amino Acid	PDHB; PDHA1; PDHA2; BCKDHB	Pyruvate dehydrogenase E1 component subunit beta, mitochondrial; Pyruvate dehydrogenase E1 component subunit alpha, somatic form, mitochondrial; Pyruvate dehydrogenase E1 component subunit alpha, testis-specific form, mitochondrial; 2-oxoisovalerate dehydrogenase subunit beta, mitochondrial	Enzyme; Enzyme; Enzyme; Enzyme
GCST90200918	N-palmitoyl-sphingosine (d18:1/16:0) / N-palmitoyl-sphinganine (d18:0/16:0)	8,155 European ancestry individuals	Males and Females	2023	Lipid / Lipid	GALC; PIGL; SGMS2; SGMS1; SMPD1; UGCG; PIGQ; PIGA; PIGH; PIGP; PIGC; SGPL1; ASAH1; UGT8; COL4A3BP; GM2A; GBA; CD1E; NPC2; CERS1; CD1D; PIGM; PIGW; PIGX; PIGZ; B3GNT5; B3GALT5; PIGB; PIGF; PIGG; PIGN; PIGO; PIGS; PIGT; PIGU; PIGV; PIGY; ASAH2C; ACER2; ASAH2; GBA2; ACER1; NSMAF; PIGK	Galactocerebrosidase; N-acetylglucosaminyl-phosphatidylinositol de-N-acetylase; Phosphatidylcholine:ceramide cholinephosphotransferase 2; Phosphatidylcholine:ceramide cholinephosphotransferase 1; Sphingomyelin phosphodiesterase; Ceramide glucosyltransferase; Phosphatidylinositol N-acetylglucosaminyltransferase subunit Q; Phosphatidylinositol N-acetylglucosaminyltransferase subunit A; Phosphatidyl…	Enzyme; Enzyme; Enzyme; Enzyme; Enzyme; Enzyme; Enzyme; Enzyme; Enzyme; Enzyme; Enzyme; Enzyme; Enzyme; Enzyme; Other; Transporter; Enzyme; Other; Transporter; Enzyme; Other; Enzyme; Transporter; Transporter; Enzyme; Enzyme; Enzyme; Enzyme; Transporter; Enzyme; Enzyme; Enzyme; Enzyme; Enzyme; Transporter; Enzyme; Enzyme; Enzyme; Enzyme; Enzyme; Enzyme; Enzyme; Other; Enzyme
GCST90200919	caffeine / theophylline	7,756 European ancestry individuals	Males and Females	2023	Xenobiotics / Xenobiotics	ADORA1; ADORA2A	Adenosine receptor A1; Adenosine receptor A2a	Other; Other
GCST90200920	mannose / glycerol	8,168 European ancestry individuals	Males and Females	2023	Carbohydrate / Lipid	LCT; GLA; GYPB	Lactase-phlorizin hydrolase; Alpha-galactosidase A; Glycophorin-B	Enzyme; Enzyme; Other
GCST90200921	mannose / mannitol/sorbitol	8,208 European ancestry individuals	Males and Females	2023	Carbohydrate / Carbohydrate	GCK; HK3; HK2; GLA; GYPB	Glucokinase; Hexokinase-3; Hexokinase-2; Alpha-galactosidase A; Glycophorin-B	Enzyme; Enzyme; Enzyme; Enzyme; Other
GCST90200922	alpha-ketobutyrate / pyruvate	8,129 European ancestry individuals	Males and Females	2023	Amino Acid / Carbohydrate	PDHB; PDHA1; PDHA2; CTH; SDS; SDSL	Pyruvate dehydrogenase E1 component subunit beta, mitochondrial; Pyruvate dehydrogenase E1 component subunit alpha, somatic form, mitochondrial; Pyruvate dehydrogenase E1 component subunit alpha, testis-specific form, mitochondrial; Cystathionine gamma-lyase; L-serine dehydratase/L-threonine deaminase; Serine dehydratase-like	Enzyme; Enzyme; Enzyme; Enzyme; Enzyme; Enzyme
GCST90200923	glycerol / mannitol/sorbitol	8,153 European ancestry individuals	Males and Females	2023	Lipid / Carbohydrate	GLA; GYPB	Alpha-galactosidase A; Glycophorin-B	Enzyme; Other
GCST90200924	alpha-tocopherol / glycerol	8,158 European ancestry individuals	Males and Females	2023	Cofactors and Vitamins / Lipid	GSTP1	Glutathione S-transferase P	Enzyme
GCST90200925	caffeine / theobromine	7,952 European ancestry individuals	Males and Females	2023	Xenobiotics / Xenobiotics	ADORA1; ADORA2A	Adenosine receptor A1; Adenosine receptor A2a	Other; Other
GCST90200926	N-stearoyl-sphingosine (d18:1/18:0)* / N-palmitoyl-sphinganine (d18:0/16:0)	8,159 European ancestry individuals	Males and Females	2023	Lipid / Lipid	GALC; PIGL; SGMS2; SGMS1; SMPD1; UGCG; PIGQ; PIGA; PIGH; PIGP; PIGC; SGPL1; ASAH1; UGT8; COL4A3BP; GM2A; GBA; CD1E; NPC2; CERS1; CD1D; PIGM; PIGW; PIGX; PIGZ; B3GNT5; B3GALT5; PIGB; PIGF; PIGG; PIGN; PIGO; PIGS; PIGT; PIGU; PIGV; PIGY; ASAH2C; ACER2; ASAH2; GBA2; ACER1; NSMAF; PIGK	Galactocerebrosidase; N-acetylglucosaminyl-phosphatidylinositol de-N-acetylase; Phosphatidylcholine:ceramide cholinephosphotransferase 2; Phosphatidylcholine:ceramide cholinephosphotransferase 1; Sphingomyelin phosphodiesterase; Ceramide glucosyltransferase; Phosphatidylinositol N-acetylglucosaminyltransferase subunit Q; Phosphatidylinositol N-acetylglucosaminyltransferase subunit A; Phosphatidyl…	Enzyme; Enzyme; Enzyme; Enzyme; Enzyme; Enzyme; Enzyme; Enzyme; Enzyme; Enzyme; Enzyme; Enzyme; Enzyme; Enzyme; Other; Transporter; Enzyme; Other; Transporter; Enzyme; Other; Enzyme; Transporter; Transporter; Enzyme; Enzyme; Enzyme; Enzyme; Transporter; Enzyme; Enzyme; Enzyme; Enzyme; Enzyme; Transporter; Enzyme; Enzyme; Enzyme; Enzyme; Enzyme; Enzyme; Enzyme; Other; Enzyme
GCST90200927	theophylline / theobromine	7,858 European ancestry individuals	Males and Females	2023	Xenobiotics / Xenobiotics	ADORA1; ADORA2A	Adenosine receptor A1; Adenosine receptor A2a	Other; Other
GCST90200928	N-palmitoyl-sphingosine (d18:1/16:0) / N-stearoyl-sphingosine (d18:1/18:0)*	8,191 European ancestry individuals	Males and Females	2023	Lipid / Lipid	GALC; LCT; PIGL; SGMS2; SGMS1; SMPD1; UGCG; PIGQ; PIGA; PIGH; PIGP; PIGC; SGPL1; ASAH1; UGT8; COL4A3BP; GM2A; GBA; CD1E; NPC2; CERS1; CD1D; PIGM; PIGW; PIGX; PIGZ; B3GNT5; B3GALT5; PIGB; PIGF; PIGG; PIGN; PIGO; PIGS; PIGT; PIGU; PIGV; PIGY; ASAH2C; ACER2; ASAH2; GBA2; ACER1; NSMAF; PIGK	Galactocerebrosidase; Lactase-phlorizin hydrolase; N-acetylglucosaminyl-phosphatidylinositol de-N-acetylase; Phosphatidylcholine:ceramide cholinephosphotransferase 2; Phosphatidylcholine:ceramide cholinephosphotransferase 1; Sphingomyelin phosphodiesterase; Ceramide glucosyltransferase; Phosphatidylinositol N-acetylglucosaminyltransferase subunit Q; Phosphatidylinositol N-acetylglucosaminyltransf…	Enzyme; Enzyme; Enzyme; Enzyme; Enzyme; Enzyme; Enzyme; Enzyme; Enzyme; Enzyme; Enzyme; Enzyme; Enzyme; Enzyme; Enzyme; Other; Transporter; Enzyme; Other; Transporter; Enzyme; Other; Enzyme; Transporter; Transporter; Enzyme; Enzyme; Enzyme; Enzyme; Transporter; Enzyme; Enzyme; Enzyme; Enzyme; Enzyme; Transporter; Enzyme; Enzyme; Enzyme; Enzyme; Enzyme; Enzyme; Enzyme; Other; Enzyme
GCST90200929	glycerol / carnitine	8,235 European ancestry individuals	Males and Females	2023	Lipid / Lipid	CPT1B; CPT1A; CPT2	Carnitine Palmitoyltransferase 1B; Carnitine O-palmitoyltransferase 1, liver isoform; Carnitine O-palmitoyltransferase 2, mitochondrial	Enzyme; Enzyme; Enzyme
GCST90200930	carnitine / acetylcarnitine (C2)	8,206 European ancestry individuals	Males and Females	2023	Lipid / Lipid	CRAT; SLC25A20	Carnitine O-acetyltransferase; Mitochondrial carnitine/acylcarnitine carrier protein	Enzyme; Transporter
GCST90200931	glycerol / sulfate*	8,176 European ancestry individuals	Males and Females	2023	Lipid / Xenobiotics	PAPSS1; GSTP1	Bifunctional 3'-phosphoadenosine 5'-phosphosulfate synthase 1; Glutathione S-transferase P	Enzyme; Enzyme
GCST90200932	glycerol / palmitoylcarnitine (C16)	8,165 European ancestry individuals	Males and Females	2023	Lipid / Lipid	CPT1B; CPT1A; CPT2	Carnitine Palmitoyltransferase 1B; Carnitine O-palmitoyltransferase 1, liver isoform; Carnitine O-palmitoyltransferase 2, mitochondrial	Enzyme; Enzyme; Enzyme
GCST90200933	alpha-ketoglutarate / proline	8,273 European ancestry individuals	Males and Females	2023	Energy / Amino Acid	P4HA2; P4HA1; P4HA3; EGLN1; EGLN2; EGLN3; P4HTM	Prolyl 4-hydroxylase subunit alpha-2; Prolyl 4-hydroxylase subunit alpha-1; Prolyl 4-hydroxylase subunit alpha-3; Egl nine homolog 1; Egl nine homolog 2; Egl nine homolog 3; Transmembrane prolyl 4-hydroxylase	Enzyme; Enzyme; Enzyme; Enzyme; Enzyme; Enzyme; Enzyme
GCST90200934	acetylcarnitine (C2) / propionylcarnitine (C3)	8,200 European ancestry individuals	Males and Females	2023	Lipid / Lipid	CRAT; SLC25A20	Carnitine O-acetyltransferase; Mitochondrial carnitine/acylcarnitine carrier protein	Enzyme; Transporter
GCST90200935	carnitine / propionylcarnitine (C3)	8,185 European ancestry individuals	Males and Females	2023	Lipid / Lipid	CRAT; SLC25A20	Carnitine O-acetyltransferase; Mitochondrial carnitine/acylcarnitine carrier protein	Enzyme; Transporter
GCST90200936	succinate / proline	8,209 European ancestry individuals	Males and Females	2023	Energy / Amino Acid	P4HA2; P4HA1; P4HA3; EGLN1; EGLN2; EGLN3; P4HTM	Prolyl 4-hydroxylase subunit alpha-2; Prolyl 4-hydroxylase subunit alpha-1; Prolyl 4-hydroxylase subunit alpha-3; Egl nine homolog 1; Egl nine homolog 2; Egl nine homolog 3; Transmembrane prolyl 4-hydroxylase	Enzyme; Enzyme; Enzyme; Enzyme; Enzyme; Enzyme; Enzyme
GCST90200937	alpha-ketoglutarate / trans-4-hydroxyproline	8,272 European ancestry individuals	Males and Females	2023	Energy / Amino Acid	P4HA2; P4HA1; P4HA3; EGLN1; EGLN2; EGLN3; P4HTM	Prolyl 4-hydroxylase subunit alpha-2; Prolyl 4-hydroxylase subunit alpha-1; Prolyl 4-hydroxylase subunit alpha-3; Egl nine homolog 1; Egl nine homolog 2; Egl nine homolog 3; Transmembrane prolyl 4-hydroxylase	Enzyme; Enzyme; Enzyme; Enzyme; Enzyme; Enzyme; Enzyme
GCST90200938	alpha-ketoglutarate / alanine	8,272 European ancestry individuals	Males and Females	2023	Energy / Amino Acid	ABAT; AGXT2; GPT; GPT2	4-aminobutyrate aminotransferase, mitochondrial; Alanine--glyoxylate aminotransferase 2, mitochondrial; Alanine aminotransferase 1; Alanine aminotransferase 2	Enzyme; Enzyme; Enzyme; Enzyme
GCST90200939	proline / trans-4-hydroxyproline	8,194 European ancestry individuals	Males and Females	2023	Amino Acid / Amino Acid	P4HA2; P4HA1; P4HA3; EGLN1; EGLN2; EGLN3; P4HTM	Prolyl 4-hydroxylase subunit alpha-2; Prolyl 4-hydroxylase subunit alpha-1; Prolyl 4-hydroxylase subunit alpha-3; Egl nine homolog 1; Egl nine homolog 2; Egl nine homolog 3; Transmembrane prolyl 4-hydroxylase	Enzyme; Enzyme; Enzyme; Enzyme; Enzyme; Enzyme; Enzyme
GCST90200940	adenosine 5'-diphosphate (ADP) / EDTA	4,563 European ancestry individuals	Males and Females	2023	Nucleotide / Xenobiotics	PON3	Serum paraoxonase/lactonase 3	Enzyme
GCST90200941	succinate / trans-4-hydroxyproline	8,198 European ancestry individuals	Males and Females	2023	Energy / Amino Acid	P4HA2; P4HA1; P4HA3; EGLN1; EGLN2; EGLN3; P4HTM	Prolyl 4-hydroxylase subunit alpha-2; Prolyl 4-hydroxylase subunit alpha-1; Prolyl 4-hydroxylase subunit alpha-3; Egl nine homolog 1; Egl nine homolog 2; Egl nine homolog 3; Transmembrane prolyl 4-hydroxylase	Enzyme; Enzyme; Enzyme; Enzyme; Enzyme; Enzyme; Enzyme
GCST90200942	glutamate / pyruvate	8,188 European ancestry individuals	Males and Females	2023	Amino Acid / Carbohydrate	ABAT; AGXT2; CCBL1; GPT; SLC16A1; GPT2; SLC16A10; CCBL2	4-aminobutyrate aminotransferase, mitochondrial; Alanine--glyoxylate aminotransferase 2, mitochondrial; Kynurenine--oxoglutarate transaminase 1; Alanine aminotransferase 1; Monocarboxylate transporter 1; Alanine aminotransferase 2; Monocarboxylate transporter 10; Kynurenine--oxoglutarate transaminase 3	Enzyme; Enzyme; Enzyme; Enzyme; Transporter; Enzyme; Transporter; Enzyme
GCST90200943	phosphate / EDTA	8,225 European ancestry individuals	Males and Females	2023	Energy / Xenobiotics	PON3	Serum paraoxonase/lactonase 3	Enzyme
GCST90200944	alpha-ketoglutarate / pyruvate	8,272 European ancestry individuals	Males and Females	2023	Energy / Carbohydrate	ABAT; AGXT2; CCBL1; GPT; GPT2; CCBL2	4-aminobutyrate aminotransferase, mitochondrial; Alanine--glyoxylate aminotransferase 2, mitochondrial; Kynurenine--oxoglutarate transaminase 1; Alanine aminotransferase 1; Alanine aminotransferase 2; Kynurenine--oxoglutarate transaminase 3	Enzyme; Enzyme; Enzyme; Enzyme; Enzyme; Enzyme
GCST90200945	adenosine 5'-monophosphate (AMP) / EDTA	8,179 European ancestry individuals	Males and Females	2023	Nucleotide / Xenobiotics	PON3	Serum paraoxonase/lactonase 3	Enzyme
GCST90200946	glutamate / alanine	8,172 European ancestry individuals	Males and Females	2023	Amino Acid / Amino Acid	ABAT; AGXT2; GPT; GPT2; SLC16A10	4-aminobutyrate aminotransferase, mitochondrial; Alanine--glyoxylate aminotransferase 2, mitochondrial; Alanine aminotransferase 1; Alanine aminotransferase 2; Monocarboxylate transporter 10	Enzyme; Enzyme; Enzyme; Enzyme; Transporter
GCST90200947	adenosine 5'-diphosphate (ADP) / glucose	4,581 European ancestry individuals	Males and Females	2023	Nucleotide / Carbohydrate	GCK; HK3; HK2; HK1	Glucokinase; Hexokinase-3; Hexokinase-2; Hexokinase-1	Enzyme; Enzyme; Enzyme; Enzyme
GCST90200948	adenosine 5'-diphosphate (ADP) / mannitol/sorbitol	4,566 European ancestry individuals	Males and Females	2023	Nucleotide / Carbohydrate	GCK; HK3; HK2	Glucokinase; Hexokinase-3; Hexokinase-2	Enzyme; Enzyme; Enzyme
GCST90200949	adenosine 5'-diphosphate (ADP) / N-acetylneuraminate	4,553 European ancestry individuals	Males and Females	2023	Nucleotide / Carbohydrate	GNE	Bifunctional UDP-N-acetylglucosamine 2-epimerase/N-acetylmannosamine kinase	Enzyme
GCST90200950	glucose / mannitol/sorbitol	8,254 European ancestry individuals	Males and Females	2023	Carbohydrate / Carbohydrate	GCK; HK3; HK2; GLA	Glucokinase; Hexokinase-3; Hexokinase-2; Alpha-galactosidase A	Enzyme; Enzyme; Enzyme; Enzyme
GCST90200951	mannose / fructose	8,202 European ancestry individuals	Males and Females	2023	Carbohydrate / Carbohydrate	HK3; HK2; HK1	Hexokinase-3; Hexokinase-2; Hexokinase-1	Enzyme; Enzyme; Enzyme
GCST90200952	adenosine 5'-diphosphate (ADP) / cytidine	4,350 European ancestry individuals	Males and Females	2023	Nucleotide / Nucleotide	GNE; UCKL1	Bifunctional UDP-N-acetylglucosamine 2-epimerase/N-acetylmannosamine kinase; Uridine-cytidine kinase-like 1	Enzyme; Enzyme
GCST90200953	glucose / mannose	8,191 European ancestry individuals	Males and Females	2023	Carbohydrate / Carbohydrate	GCK; HK3; HK2; HK1; LCT; GLA	Glucokinase; Hexokinase-3; Hexokinase-2; Hexokinase-1; Lactase-phlorizin hydrolase; Alpha-galactosidase A	Enzyme; Enzyme; Enzyme; Enzyme; Enzyme; Enzyme
GCST90200954	cytidine / N-acetylneuraminate	7,683 European ancestry individuals	Males and Females	2023	Nucleotide / Carbohydrate	GNE	Bifunctional UDP-N-acetylglucosamine 2-epimerase/N-acetylmannosamine kinase	Enzyme
GCST90200955	adenosine 5'-diphosphate (ADP) / choline phosphate	4,560 European ancestry individuals	Males and Females	2023	Nucleotide / Lipid	CHKB; CHKA	Choline/ethanolamine kinase; Choline kinase alpha	Enzyme; Enzyme
GCST90200956	cytidine / N-acetylglucosamine/N-acetylgalactosamine	7,427 European ancestry individuals	Males and Females	2023	Nucleotide / Carbohydrate	GNE	Bifunctional UDP-N-acetylglucosamine 2-epimerase/N-acetylmannosamine kinase	Enzyme
GCST90200957	N-acetylneuraminate / N-acetylglucosamine/N-acetylgalactosamine	7,988 European ancestry individuals	Males and Females	2023	Carbohydrate / Carbohydrate	GNE	Bifunctional UDP-N-acetylglucosamine 2-epimerase/N-acetylmannosamine kinase	Enzyme
GCST90200958	adenosine 5'-diphosphate (ADP) / choline	4,560 European ancestry individuals	Males and Females	2023	Nucleotide / Lipid	CHKB; CHKA	Choline/ethanolamine kinase; Choline kinase alpha	Enzyme; Enzyme
GCST90200959	choline phosphate / choline	8,196 European ancestry individuals	Males and Females	2023	Lipid / Lipid	PCYT1B; PCYT1A; CHKB; CHKA	Choline-phosphate cytidylyltransferase B; Choline-phosphate cytidylyltransferase A; Choline/ethanolamine kinase; Choline kinase alpha	Enzyme; Enzyme; Enzyme; Enzyme
GCST90200960	choline phosphate / phosphoethanolamine	8,213 European ancestry individuals	Males and Females	2023	Lipid / Lipid	CHKB; CHKA; ENPP6	Choline/ethanolamine kinase; Choline kinase alpha; Ectonucleotide pyrophosphatase/phosphodiesterase family member 6	Enzyme; Enzyme; Enzyme
GCST90200961	adenosine 5'-diphosphate (ADP) / ornithine	4,566 European ancestry individuals	Males and Females	2023	Nucleotide / Amino Acid	ALDH18A1	Delta-1-pyrroline-5-carboxylate synthase	Enzyme
GCST90200962	adenosine 5'-diphosphate (ADP) / glutamine	4,569 European ancestry individuals	Males and Females	2023	Nucleotide / Amino Acid	GLUL; PFAS; PET112; CTPS2; PIG59; QRSL1	Glutamine synthetase; Phosphoribosylformylglycinamidine synthase; Glutamyl-tRNA(Gln) amidotransferase subunit B, mitochondrial; CTP synthase 2; Glutamine synthetase; Glutamyl-tRNA(Gln) amidotransferase subunit A, mitochondrial	Enzyme; Enzyme; Enzyme; Enzyme; Enzyme; Enzyme
GCST90200963	inosine 5'-monophosphate (IMP) / urate	4,598 European ancestry individuals	Males and Females	2023	Nucleotide / Nucleotide	PYGL	Glycogen phosphorylase, liver form	Enzyme
GCST90200964	adenosine 5'-diphosphate (ADP) / 5-oxoproline	4,570 European ancestry individuals	Males and Females	2023	Nucleotide / Amino Acid	OPLAH	5-oxoprolinase	Enzyme
GCST90200965	glutamate / 5-oxoproline	8,171 European ancestry individuals	Males and Females	2023	Amino Acid / Amino Acid	OPLAH	5-oxoprolinase	Enzyme
GCST90200966	adenosine 5'-diphosphate (ADP) / uridine	4,565 European ancestry individuals	Males and Females	2023	Nucleotide / Nucleotide	UCKL1	Uridine-cytidine kinase-like 1	Enzyme
GCST90200967	phosphate / urate	8,204 European ancestry individuals	Males and Females	2023	Energy / Nucleotide	PYGL	Glycogen phosphorylase, liver form	Enzyme
GCST90200968	phosphate / 5-oxoproline	8,217 European ancestry individuals	Males and Females	2023	Energy / Amino Acid	OPLAH	5-oxoprolinase	Enzyme
GCST90200969	adenosine 5'-monophosphate (AMP) / N-palmitoyl-sphingosine (d18:1/16:0)	8,188 European ancestry individuals	Males and Females	2023	Nucleotide / Lipid	LARS2; LARS	Probable leucine--tRNA ligase, mitochondrial; Leucine--tRNA ligase, cytoplasmic	Enzyme; Enzyme
GCST90200970	adenosine 5'-monophosphate (AMP) / leucine	8,201 European ancestry individuals	Males and Females	2023	Nucleotide / Amino Acid	LARS2; LARS	Probable leucine--tRNA ligase, mitochondrial; Leucine--tRNA ligase, cytoplasmic	Enzyme; Enzyme
GCST90200971	leucine / phosphate	8,298 European ancestry individuals	Males and Females	2023	Amino Acid / Energy	LARS2; LARS	Probable leucine--tRNA ligase, mitochondrial; Leucine--tRNA ligase, cytoplasmic	Enzyme; Enzyme
GCST90200972	leucine / N-palmitoyl-sphingosine (d18:1/16:0)	8,198 European ancestry individuals	Males and Females	2023	Amino Acid / Lipid	LARS2; LARS	Probable leucine--tRNA ligase, mitochondrial; Leucine--tRNA ligase, cytoplasmic	Enzyme; Enzyme
GCST90200973	proline / glutamate	8,185 European ancestry individuals	Males and Females	2023	Amino Acid / Amino Acid	EPRS; SLC16A10	Bifunctional glutamate/proline--tRNA ligase; Monocarboxylate transporter 10	Enzyme; Transporter
GCST90200974	phosphate / proline	8,241 European ancestry individuals	Males and Females	2023	Energy / Amino Acid	EPRS	Bifunctional glutamate/proline--tRNA ligase	Enzyme
GCST90200975	arachidonate (20:4n6) / caffeine	80 European ancestry individuals	Males and Females	2023	Lipid / Xenobiotics	CYP1A1; CYP2D6	Cytochrome P450, family 1, subfamily A, polypeptide 1; Cytochrome P450 2D6	Transporter; Transporter
GCST90200976	adenosine 5'-monophosphate (AMP) / urate	8,181 European ancestry individuals	Males and Females	2023	Nucleotide / Nucleotide	PYGL	Glycogen phosphorylase, liver form	Enzyme
GCST90200977	arachidonate (20:4n6) / paraxanthine	7,776 European ancestry individuals	Males and Females	2023	Lipid / Xenobiotics	CYP1A1; CYP2D6	Cytochrome P450, family 1, subfamily A, polypeptide 1; Cytochrome P450 2D6	Transporter; Transporter
GCST90200978	caffeine / paraxanthine	7,873 European ancestry individuals	Males and Females	2023	Xenobiotics / Xenobiotics	CYP1A1; CYP2D6	Cytochrome P450, family 1, subfamily A, polypeptide 1; Cytochrome P450 2D6	Transporter; Transporter
GCST90200979	arachidonate (20:4n6) / linoleate (18:2n6)	8,162 European ancestry individuals	Males and Females	2023	Lipid / Lipid	BAAT; ACOT7; ACOT2; ACOT4; ACOT8; CYP1A1; CYP2D6; ACOT1	Bile acid-CoA:amino acid N-acyltransferase; Cytosolic acyl coenzyme A thioester hydrolase; Acyl-coenzyme A thioesterase 2, mitochondrial; Acyl-coenzyme A thioesterase 4; Acyl-coenzyme A thioesterase 8; Cytochrome P450, family 1, subfamily A, polypeptide 1; Cytochrome P450 2D6; Acyl-coenzyme A thioesterase 1	Enzyme; Enzyme; Enzyme; Enzyme; Enzyme; Transporter; Transporter; Enzyme
GCST90200980	phosphoethanolamine / choline	8,204 European ancestry individuals	Males and Females	2023	Lipid / Lipid	CHKB; CHKA	Choline/ethanolamine kinase; Choline kinase alpha	Enzyme; Enzyme
GCST90200981	caffeine / linoleate (18:2n6)	7,939 European ancestry individuals	Males and Females	2023	Xenobiotics / Lipid	CYP1A1; CYP2D6	Cytochrome P450, family 1, subfamily A, polypeptide 1; Cytochrome P450 2D6	Transporter; Transporter
GCST90200982	paraxanthine / linoleate (18:2n6)	7,785 European ancestry individuals	Males and Females	2023	Xenobiotics / Lipid	CYP1A1; CYP2D6	Cytochrome P450, family 1, subfamily A, polypeptide 1; Cytochrome P450 2D6	Transporter; Transporter
GCST90200983	cholesterol / linoleoyl-arachidonoyl-glycerol (18:2/20:4) [1]*	7,624 European ancestry individuals	Males and Females	2023	Lipid / Lipid	LIPA	Lysosomal acid lipase/cholesteryl ester hydrolase	Enzyme
GCST90200984	cholesterol / benzoate	7,387 European ancestry individuals	Males and Females	2023	Lipid / Xenobiotics	LIPA	Lysosomal acid lipase/cholesteryl ester hydrolase	Enzyme
GCST90200985	cholesterol / oleoyl-linoleoyl-glycerol (18:1/18:2) [2]	7,981 European ancestry individuals	Males and Females	2023	Lipid / Lipid	LIPA	Lysosomal acid lipase/cholesteryl ester hydrolase	Enzyme
GCST90200986	cholesterol / linoleoyl-arachidonoyl-glycerol (18:2/20:4) [2]*	7,655 European ancestry individuals	Males and Females	2023	Lipid / Lipid	LIPA	Lysosomal acid lipase/cholesteryl ester hydrolase	Enzyme
GCST90200987	benzoate / oleoyl-linoleoyl-glycerol (18:1/18:2) [2]	7,162 European ancestry individuals	Males and Females	2023	Xenobiotics / Lipid	LIPA	Lysosomal acid lipase/cholesteryl ester hydrolase	Enzyme
GCST90200988	benzoate / linoleoyl-arachidonoyl-glycerol (18:2/20:4) [1]*	6,813 European ancestry individuals	Males and Females	2023	Xenobiotics / Lipid	LIPA	Lysosomal acid lipase/cholesteryl ester hydrolase	Enzyme
GCST90200989	histidine / asparagine	8,225 European ancestry individuals	Males and Females	2023	Amino Acid / Amino Acid	SLC38A3	Sodium-coupled neutral amino acid transporter 3	Transporter
GCST90200990	benzoate / linoleoyl-arachidonoyl-glycerol (18:2/20:4) [2]*	6,865 European ancestry individuals	Males and Females	2023	Xenobiotics / Lipid	LIPA	Lysosomal acid lipase/cholesteryl ester hydrolase	Enzyme
GCST90200991	histidine / alanine	8,233 European ancestry individuals	Males and Females	2023	Amino Acid / Amino Acid	SLC38A3; SLC16A10	Sodium-coupled neutral amino acid transporter 3; Monocarboxylate transporter 10	Transporter; Transporter
GCST90200992	alanine / asparagine	8,248 European ancestry individuals	Males and Females	2023	Amino Acid / Amino Acid	SLC38A3	Sodium-coupled neutral amino acid transporter 3	Transporter
GCST90200993	salicylate / oxalate (ethanedioate)	8,107 European ancestry individuals	Males and Females	2023	Xenobiotics / Cofactors and Vitamins	SLCO2B1	Solute carrier organic anion transporter family member 2B1	Transporter
GCST90200994	glutamine / alanine	8,222 European ancestry individuals	Males and Females	2023	Amino Acid / Amino Acid	SLC7A8; SLC38A3; SLC16A10	Large neutral amino acids transporter small subunit 2; Sodium-coupled neutral amino acid transporter 3; Monocarboxylate transporter 10	Transporter; Transporter; Transporter
GCST90200995	salicylate / taurocholate	7,614 European ancestry individuals	Males and Females	2023	Xenobiotics / Lipid	SLC16A1; SLCO2B1; ABCB1; SLC22A6	Monocarboxylate transporter 1; Solute carrier organic anion transporter family member 2B1; Multidrug resistance protein 1; Solute carrier family 22 member 6	Transporter; Transporter; Transporter; Transporter
GCST90200996	citrate / taurocholate	7,618 European ancestry individuals	Males and Females	2023	Energy / Lipid	SLCO2B1	Solute carrier organic anion transporter family member 2B1	Transporter
GCST90200997	histidine / glutamine	8,223 European ancestry individuals	Males and Females	2023	Amino Acid / Amino Acid	SLC38A3; SLC16A10	Sodium-coupled neutral amino acid transporter 3; Monocarboxylate transporter 10	Transporter; Transporter
GCST90200998	salicylate / citrate	8,147 European ancestry individuals	Males and Females	2023	Xenobiotics / Energy	SLCO2B1	Solute carrier organic anion transporter family member 2B1	Transporter
GCST90200999	taurocholate / oxalate (ethanedioate)	7,755 European ancestry individuals	Males and Females	2023	Lipid / Cofactors and Vitamins	SLCO2B1	Solute carrier organic anion transporter family member 2B1	Transporter
GCST90201000	serine / threonine	8,237 European ancestry individuals	Males and Females	2023	Amino Acid / Amino Acid	SDS; SLC16A10; SDSL	L-serine dehydratase/L-threonine deaminase; Monocarboxylate transporter 10; Serine dehydratase-like	Enzyme; Transporter; Enzyme
GCST90201001	serine / alpha-ketobutyrate	8,100 European ancestry individuals	Males and Females	2023	Amino Acid / Amino Acid	SDS; SDSL	L-serine dehydratase/L-threonine deaminase; Serine dehydratase-like	Enzyme; Enzyme
GCST90201002	maltose / sucrose	5,984 European ancestry individuals	Males and Females	2023	Carbohydrate / Carbohydrate	GAA; MGAM; GANC	Lysosomal alpha-glucosidase; Maltase-glucoamylase, intestinal; Neutral alpha-glucosidase C	Enzyme; Enzyme; Enzyme
GCST90201003	glucose / N-palmitoyl-sphingosine (d18:1/16:0)	8,173 European ancestry individuals	Males and Females	2023	Carbohydrate / Lipid	LCT; GBA; GBA2	Lactase-phlorizin hydrolase; Glucosylceramidase; Non-lysosomal glucosylceramidase	Enzyme; Enzyme; Enzyme
GCST90201004	glucose / N-stearoyl-sphingosine (d18:1/18:0)*	8,179 European ancestry individuals	Males and Females	2023	Carbohydrate / Lipid	LCT; GBA; GBA2	Lactase-phlorizin hydrolase; Glucosylceramidase; Non-lysosomal glucosylceramidase	Enzyme; Enzyme; Enzyme
GCST90201005	fructose / maltose	6,307 European ancestry individuals	Males and Females	2023	Carbohydrate / Carbohydrate	GAA; MGAM; GANC	Lysosomal alpha-glucosidase; Maltase-glucoamylase, intestinal; Neutral alpha-glucosidase C	Enzyme; Enzyme; Enzyme
GCST90201006	alpha-ketobutyrate / 3-methyl-2-oxovalerate	8,136 European ancestry individuals	Males and Females	2023	Amino Acid / Amino Acid	BCKDHB	2-oxoisovalerate dehydrogenase subunit beta, mitochondrial	Enzyme
GCST90201007	glucose / N-palmitoyl-sphinganine (d18:0/16:0)	8,119 European ancestry individuals	Males and Females	2023	Carbohydrate / Lipid	GBA; GBA2	Glucosylceramidase; Non-lysosomal glucosylceramidase	Enzyme; Enzyme
GCST90201008	threonine / alpha-ketobutyrate	899 European ancestry individuals	Males and Females	2023	Amino Acid / Amino Acid	SDS; SDSL	L-serine dehydratase/L-threonine deaminase; Serine dehydratase-like	Enzyme; Enzyme
GCST90201009	threonine / pyruvate	8,220 European ancestry individuals	Males and Females	2023	Amino Acid / Carbohydrate	SDS; SLC16A10; SDSL	L-serine dehydratase/L-threonine deaminase; Monocarboxylate transporter 10; Serine dehydratase-like	Enzyme; Transporter; Enzyme
GCST90201010	alpha-ketobutyrate / 4-methyl-2-oxopentanoate	8,142 European ancestry individuals	Males and Females	2023	Amino Acid / Amino Acid	BCKDHB	2-oxoisovalerate dehydrogenase subunit beta, mitochondrial	Enzyme
GCST90201011	3-methyl-2-oxovalerate / 4-methyl-2-oxopentanoate	8,233 European ancestry individuals	Males and Females	2023	Amino Acid / Amino Acid	BCKDHB; BCAT1; BCAT2	2-oxoisovalerate dehydrogenase subunit beta, mitochondrial; Branched-chain-amino-acid aminotransferase, cytosolic; Branched-chain-amino-acid aminotransferase, mitochondrial	Enzyme; Enzyme; Enzyme
GCST90201012	3-methyl-2-oxovalerate / 3-methyl-2-oxobutyrate	8,200 European ancestry individuals	Males and Females	2023	Amino Acid / Amino Acid	BCKDHB; BCAT1; BCAT2	2-oxoisovalerate dehydrogenase subunit beta, mitochondrial; Branched-chain-amino-acid aminotransferase, cytosolic; Branched-chain-amino-acid aminotransferase, mitochondrial	Enzyme; Enzyme; Enzyme
GCST90201013	androsterone glucuronide / etiocholanolone glucuronide	7,555 European ancestry individuals	Males and Females	2023	Lipid / Lipid	UGT2B28; UGT2B4; UGT1A4; UGT2B10; UGT2B7; UGT2B15; UGT2A1; UGT1A1; UGT1A9; UGT1A8; UGT1A3; UGT1A10; UGT2B17; UGT1A6; UGT1A5; UGT2B11; UGT1A7; GUSB; UGT2A3	UDP-glucuronosyltransferase 2B28; UDP-glucuronosyltransferase 2B4; UDP-glucuronosyltransferase 1-4; UDP-glucuronosyltransferase 2B10; UDP-glucuronosyltransferase 2B7; UDP-glucuronosyltransferase 2B15; UDP-glucuronosyltransferase 2A1; UDP-glucuronosyltransferase 1-1; UDP-glucuronosyltransferase 1-9; UDP-glucuronosyltransferase 1-8; UDP-glucuronosyltransferase 1-3; UDP-glucuronosyltransferase 1-10;…	Enzyme; Enzyme; Enzyme; Enzyme; Enzyme; Enzyme; Enzyme; Enzyme; Enzyme; Enzyme; Enzyme; Enzyme; Enzyme; Enzyme; Enzyme; Enzyme; Enzyme; Enzyme; Enzyme
GCST90201014	glucuronate / androsterone glucuronide	7,804 European ancestry individuals	Males and Females	2023	Carbohydrate / Lipid	UGT2B28; UGT2B4; UGT1A4; UGT2B10; UGT2B7; UGT2B15; UGT2A1; UGT1A1; UGT1A9; UGT1A8; UGT1A3; UGT1A10; UGT2B17; UGT1A6; UGT1A5; UGT2B11; UGT1A7; GUSB; UGT2A3	UDP-glucuronosyltransferase 2B28; UDP-glucuronosyltransferase 2B4; UDP-glucuronosyltransferase 1-4; UDP-glucuronosyltransferase 2B10; UDP-glucuronosyltransferase 2B7; UDP-glucuronosyltransferase 2B15; UDP-glucuronosyltransferase 2A1; UDP-glucuronosyltransferase 1-1; UDP-glucuronosyltransferase 1-9; UDP-glucuronosyltransferase 1-8; UDP-glucuronosyltransferase 1-3; UDP-glucuronosyltransferase 1-10;…	Enzyme; Enzyme; Enzyme; Enzyme; Enzyme; Enzyme; Enzyme; Enzyme; Enzyme; Enzyme; Enzyme; Enzyme; Enzyme; Enzyme; Enzyme; Enzyme; Enzyme; Enzyme; Enzyme
GCST90201015	bilirubin (Z,Z) / androsterone glucuronide	7,888 European ancestry individuals	Males and Females	2023	Cofactors and Vitamins / Lipid	UGT2B28; UGT2B4; UGT1A4; UGT2B10; UGT2B7; UGT2B15; UGT2A1; UGT1A1; UGT1A9; UGT1A8; UGT1A3; UGT1A10; UGT2B17; UGT1A6; UGT1A5; UGT2B11; UGT1A7; UGT2A3	UDP-glucuronosyltransferase 2B28; UDP-glucuronosyltransferase 2B4; UDP-glucuronosyltransferase 1-4; UDP-glucuronosyltransferase 2B10; UDP-glucuronosyltransferase 2B7; UDP-glucuronosyltransferase 2B15; UDP-glucuronosyltransferase 2A1; UDP-glucuronosyltransferase 1-1; UDP-glucuronosyltransferase 1-9; UDP-glucuronosyltransferase 1-8; UDP-glucuronosyltransferase 1-3; UDP-glucuronosyltransferase 1-10;…	Enzyme; Enzyme; Enzyme; Enzyme; Enzyme; Enzyme; Enzyme; Enzyme; Enzyme; Enzyme; Enzyme; Enzyme; Enzyme; Enzyme; Enzyme; Enzyme; Enzyme; Enzyme
GCST90201016	bilirubin (Z,Z) / etiocholanolone glucuronide	7,707 European ancestry individuals	Males and Females	2023	Cofactors and Vitamins / Lipid	UGT2B28; UGT2B4; UGT1A4; UGT2B10; UGT2B7; UGT2B15; UGT2A1; UGT1A1; UGT1A9; UGT1A8; UGT1A3; UGT1A10; UGT2B17; UGT1A6; UGT1A5; UGT2B11; UGT1A7; UGT2A3	UDP-glucuronosyltransferase 2B28; UDP-glucuronosyltransferase 2B4; UDP-glucuronosyltransferase 1-4; UDP-glucuronosyltransferase 2B10; UDP-glucuronosyltransferase 2B7; UDP-glucuronosyltransferase 2B15; UDP-glucuronosyltransferase 2A1; UDP-glucuronosyltransferase 1-1; UDP-glucuronosyltransferase 1-9; UDP-glucuronosyltransferase 1-8; UDP-glucuronosyltransferase 1-3; UDP-glucuronosyltransferase 1-10;…	Enzyme; Enzyme; Enzyme; Enzyme; Enzyme; Enzyme; Enzyme; Enzyme; Enzyme; Enzyme; Enzyme; Enzyme; Enzyme; Enzyme; Enzyme; Enzyme; Enzyme; Enzyme
GCST90201017	4-methyl-2-oxopentanoate / 3-methyl-2-oxobutyrate	8,224 European ancestry individuals	Males and Females	2023	Amino Acid / Amino Acid	BCKDHB; BCAT1; BCAT2	2-oxoisovalerate dehydrogenase subunit beta, mitochondrial; Branched-chain-amino-acid aminotransferase, cytosolic; Branched-chain-amino-acid aminotransferase, mitochondrial	Enzyme; Enzyme; Enzyme
GCST90201018	bilirubin (Z,Z) / glucuronate	8,103 European ancestry individuals	Males and Females	2023	Cofactors and Vitamins / Carbohydrate	UGT2B28; UGT2B4; UGT1A4; UGT2B10; UGT2B7; UGT2B15; UGT2A1; UGT1A1; UGT1A9; UGT1A8; UGT1A3; UGT1A10; UGT2B17; UGT1A6; UGT1A5; UGT2B11; UGT1A7; UGT2A3	UDP-glucuronosyltransferase 2B28; UDP-glucuronosyltransferase 2B4; UDP-glucuronosyltransferase 1-4; UDP-glucuronosyltransferase 2B10; UDP-glucuronosyltransferase 2B7; UDP-glucuronosyltransferase 2B15; UDP-glucuronosyltransferase 2A1; UDP-glucuronosyltransferase 1-1; UDP-glucuronosyltransferase 1-9; UDP-glucuronosyltransferase 1-8; UDP-glucuronosyltransferase 1-3; UDP-glucuronosyltransferase 1-10;…	Enzyme; Enzyme; Enzyme; Enzyme; Enzyme; Enzyme; Enzyme; Enzyme; Enzyme; Enzyme; Enzyme; Enzyme; Enzyme; Enzyme; Enzyme; Enzyme; Enzyme; Enzyme
GCST90201019	glucuronate / etiocholanolone glucuronide	7,631 European ancestry individuals	Males and Females	2023	Carbohydrate / Lipid	UGT2B28; UGT2B4; UGT1A4; UGT2B10; UGT2B7; UGT2B15; UGT2A1; UGT1A1; UGT1A9; UGT1A8; UGT1A3; UGT1A10; UGT2B17; UGT1A6; UGT1A5; UGT2B11; UGT1A7; GUSB; UGT2A3	UDP-glucuronosyltransferase 2B28; UDP-glucuronosyltransferase 2B4; UDP-glucuronosyltransferase 1-4; UDP-glucuronosyltransferase 2B10; UDP-glucuronosyltransferase 2B7; UDP-glucuronosyltransferase 2B15; UDP-glucuronosyltransferase 2A1; UDP-glucuronosyltransferase 1-1; UDP-glucuronosyltransferase 1-9; UDP-glucuronosyltransferase 1-8; UDP-glucuronosyltransferase 1-3; UDP-glucuronosyltransferase 1-10;…	Enzyme; Enzyme; Enzyme; Enzyme; Enzyme; Enzyme; Enzyme; Enzyme; Enzyme; Enzyme; Enzyme; Enzyme; Enzyme; Enzyme; Enzyme; Enzyme; Enzyme; Enzyme; Enzyme
GCST90201020	paraxanthine / 5-acetylamino-6-formylamino-3-methyluracil	7,388 European ancestry individuals	Males and Females	2023	Xenobiotics / Xenobiotics	NAT1; NAT2	Arylamine N-acetyltransferase 1; Arylamine N-acetyltransferase 2	Enzyme; Enzyme

## Sheet: S1C
Table S1C. Characteristics of the Selected Atopic Dermatitis Datasets
Study	Ancestry	Case definition	Age group	N cases	N controls	Sex	Year
Discovery cohort (Accession ID: GCST90244787)
ALSPAC	European	Ever eczema until 14 years	Children	1620	3538	Males and Females	2023
B58C	European	Report of eczema until the age of 16 (self-, parental report or at investigation)	Children	918	4560	Males and Females	2023
BAMSE (wave1)	European	Self-report for ever doctor-diagnosed of eczema up to 16	Children	117	292	Males and Females	2023
BAMSE (wave2)	European	Self-report for ever doctor-diagnosed of eczema up to 16	Children	793	1165	Males and Females	2023
CAMP	European	Self-report of doctor diagnosed	Children	143	438	Males and Females	2023
CATSS	European	Self-report	Children	873	5306	Males and Females	2023
CHOP	European	Defined from electronic medical records	Children	673	1839	Males and Females	2023
COPSAC2000	European	Doctor-diagnoses according to the Hanifin-Rajka criteria	Children	73	263	Males and Females	2023
COPSAC2010	European	Doctor-diagnoses according to the Hanifin-Rajka criteria	Children	177	441	Males and Females	2023
DANFUND	European	Self-report	Adults	349	6213	Males and Females	2023
DNBC	European	Diagnosed and validated in telephone interviews at 1.5 years of age	Children	224	1407	Males and Females	2023
ECRHS	European	Ever itchy rash > 6 month duration AND current itchy rash in the last 12 months	Adults	300	1895	Males and Females	2023
Estonian Biobank	European	According to ICD-10 codes (L20)	Adults	16170	150546	Males and Females	2023
FINNGEN	European	According to ICD-10 codes (L20)	Adults	2921	132591	Males and Females	2023
GENEVA_AFFY	European	Doctor diagnosed	Adults	517	1304	Males and Females	2023
GENEVA_ILLUMINA	European	Doctor diagnosed	Adults	529	1247	Males and Females	2023
GENUFADext (SHIP1)	European	Early onset eczema by age 2, doctor diagnosed	Children	417	1667	Males and Females	2023
GENUFAD (SHIP2)	European	Early onset eczema by age 2, doctor diagnosed	Children	259	1792	Males and Females	2023
GERA	European	At least two ICD-9 codes for atopic eczema (691.8) in medical records	Adults	1701	76137	Males and Females	2023
GINILISAsouth	European	Self-report for ever doctor-diagnosis of eczema up to 10	Children	442	865	Males and Females	2023
GINILISAnorth	European	Self-report for ever doctor-diagnosis of eczema up to 15	Children	219	363	Males and Females	2023
HEALTH cohorts	European	Self-report	Adults	265	4524	Males and Females	2023
HUNT	European	Self report or according to ICD-9, ICD-10 or ICPC-2 (691.8, L20, S87)	Adults	7001	42206	Males and Females	2023
INMA	European	Self-report	Children	404	440	Males and Females	2023
IOW	European	Eczema-status similar to ISAAC questions	Children	110	753	Males and Females	2023
MAAS	European	Doctor diagnosed	Children	257	355	Males and Females	2023
MAS_HNR	European	Doctor diagnosed by age 13	Children	104	379	Males and Females	2023
MoBa_children	European	Parental report of eczema up to 3	Children	5963	16750	Males and Females	2023
NCRC_ADC	European	Doctor diagnosed before the age of 2	Children	572	1797	Males and Females	2023
NFBC66	European	Self-report of eczema PLUS ever treated for it by a doctor	Children	1199	2266	Males and Females	2023
NTR	European	Parent-report of doctor-diagnosis for childhood or baby eczema	Children	270	1196	Males and Females	2023
PIAMA	European	Ever eczema until 16/17 years, based on parental report and doctor-diagnoses	Children	980	939	Males and Females	2023
The Raine Study	European	Self-report of doctor diagnosed	Children	404	972	Males and Females	2023
SALTY	European	Self-report	Adults	103	2254	Males and Females	2023
SAPALDIA_HRC	European	Self report: Atopic dermatitis or any other kind of skin allergy	Adults	1589	1134	Males and Females	2023
SAPALDIA_1000G	European	Self report: Atopic dermatitis or any other kind of skin allergy	Adults	533	443	Males and Females	2023
SWS	European	History of itchy skin condition PLUS at least three of the following: History of flexural involvement, History of asthma/hay fever , History of generalised dry skin, Onset of rash under the age of 2 , Visible flexural dermatitis identified by trained research nurses	Children	387	1386	Males and Females	2023
TwinGene	European	Self-report	Adults	111	3723	Males and Females	2023
TwinsUK	European	Self-report for ever having eczema and/or doctor diagnosed	Adults	831	2044	Males and Females	2023
UK Biobank	European	Self report or according to ICD-10 (L20)	Adults	10135	326899	Males and Females	2023
Replication cohort (Finngen_R10_L12_ATOPIC)	European	XII Diseases of the skin and subcutaneous tissue (L12_)	All Age group	15208	367046	Males and Females	2023

## Sheet: S2A
Table S2A. Characteristics of the Instrumental Variables for Metabolites
Phenotypes	rsID	Variants (chr:pos in GRCh37)	Effect Allele	Other Allele	Exposures					Atopic Dermatitis					Variance explained (R2)	F-statistic
					ß	SE	Effect Allele Frequency	P-value	Samplesize	ß	SE	Effect Allele Frequency	P-value	Samplesize
carnitine	rs115168226	4:39616991	G	A	-0.446554	0.097039	0.00618191	4.18852e-06	8192	0.0505988	0.0675957	0.01181	0.454137	864982	0.00257836	21.1714
carnitine	rs11871125	17:19432393	T	C	0.072665	0.0157893	0.394949	4.1814e-06	8192	-0.00107858	0.00719057	0.372694	0.880796	864982	0.00257878	21.1748
carnitine	rs2512510	11:80113567	A	G	-0.0870239	0.0186419	0.216759	3.03877e-06	8192	0.00663991	0.00774155	0.225411	0.391061	864982	0.0026531	21.7867
carnitine	rs7537155	1:19206621	A	G	-0.0900652	0.019229	0.199113	2.81588e-06	8192	0.00611626	0.00877939	0.246536	0.485995	864982	0.00267085	21.9328
carnitine	rs2625939	12:95017410	T	C	0.0859678	0.0183528	0.228206	2.81073e-06	8192	-0.00963931	0.00805782	0.217269	0.23156	864982	0.00267126	21.9362
carnitine	rs79717472	9:123616161	G	A	-0.218081	0.0461728	0.0280471	2.32235e-06	8192	0.00936501	0.0222218	0.02592	0.673449	864982	0.00271577	22.3027
carnitine	rs1765260	15:79866347	A	G	-0.0999797	0.0211507	0.153343	2.27832e-06	8192	-0.00292327	0.00923897	0.148466	0.751685	864982	0.0027202	22.3392
carnitine	rs138190991	10:61744076	A	T	-0.212246	0.0448917	0.0301671	2.26798e-06	8192	0.0258773	0.0196923	0.029122	0.18881	864982	0.00272128	22.3481
carnitine	rs10006723	4:102673734	T	G	0.170956	0.0345341	0.052858	7.40711e-07	8192	0.0156915	0.0190652	0.055158	0.410489	864982	0.00298253	24.5
carnitine	rs10826332	10:61380266	A	T	-0.142187	0.0286481	0.0770596	6.9336e-07	8192	-0.0137106	0.0137926	0.077531	0.320191	864982	0.00299802	24.6276
carnitine	rs72836546	6:14093319	T	C	-0.0906795	0.0180707	0.23482	5.22043e-07	8192	-0.00586416	0.00772348	0.22803	0.447714	864982	0.0030644	25.1746
carnitine	rs141857125	6:58722572	C	T	-0.438422	0.0855532	0.00817656	2.98241e-07	8192	-0.0144402	0.0970535	0.011844	0.881701	864982	0.00319545	26.2546
carnitine	rs13247874	7:73010442	T	C	-0.103668	0.0195859	0.190234	1.20324e-07	8192	-0.0122841	0.00832246	0.189741	0.139926	864982	0.00340824	28.0089
carnitine	rs10900223	10:46021631	C	T	-0.105448	0.0176162	0.250122	2.15271e-09	8192	0.00310119	0.00739545	0.248756	0.674924	864982	0.00435479	35.8217
carnitine	rs149235996	5:150719909	G	A	-0.56909	0.0700396	0.0120372	4.46387e-16	8192	0.00712456	0.057814	0.011772	0.901903	864982	0.00799464	66.0037
carnitine	rs7705826	5:131732456	G	T	0.199276	0.0204928	0.833702	2.37787e-22	8192	0.00273127	0.00992192	0.836099	0.783141	864982	0.0114112	94.5369
carnitine	rs1171617	10:61467182	T	G	0.443332	0.0179927	0.770118	4.75726e-134	8192	-0.0066108	0.00804275	0.782846	0.411118	864982	0.0689965	606.959
benzoate	rs62209511	21:24741470	T	C	-0.194544	0.0425626	0.0387693	4.85941e-06	7306	0.0148344	0.016502	0.037667	0.368685	864982	0.00285141	20.8863
benzoate	rs11070230	15:40017333	G	A	-0.230238	0.0500968	0.971915	4.30982e-06	7306	-0.079618	0.0261377	0.9695	0.002327	864982	0.00288271	21.1162
benzoate	rs72638543	1:6995522	T	C	0.185887	0.0404404	0.0417238	4.29519e-06	7306	0.00661607	0.0179197	0.038691	0.711981	864982	0.00288359	21.1226
benzoate	rs1584267	8:102232258	T	C	0.319567	0.068531	0.0144798	3.1148e-06	7306	-0.035792	0.0331906	0.014514	0.280853	864982	0.00296742	21.7386
benzoate	rs9943251	1:151917115	A	G	0.0830144	0.0176575	0.315014	2.58422e-06	7306	0.0118169	0.00711051	0.305401	0.096527	864982	0.00301618	22.0968
benzoate	rs2749463	14:49487736	C	G	-0.10725	0.022653	0.844828	2.19626e-06	7306	0.0119714	0.0102446	0.854372	0.242547	864982	0.00305867	22.4091
benzoate	rs73801273	5:166964701	T	C	0.243319	0.0511669	0.0261245	1.98052e-06	7306	0.00989587	0.0255746	0.022996	0.698811	864982	0.00308569	22.6076
benzoate	rs186382517	2:128254774	C	T	1.05299	0.215383	0.00144389	1.01397e-06	7306	-0.0263039	0.0395106	0.007814	0.505596	864982	0.00326083	23.895
benzoate	rs181702052	11:132995515	C	G	0.703091	0.141266	0.00337001	6.455e-07	7306	0.211622	0.259674	0.011882	0.415103	864982	0.00337908	24.7645
maltotriose	rs113410972	3:134044730	A	G	0.141264	0.0309121	0.135389	4.88054e-06	4641	0.00712655	0.0122503	0.129481	0.560768	864982	0.00447965	20.8746
maltotriose	rs150000891	9:1931505	T	G	-0.322444	0.0705527	0.0219792	4.87109e-06	4641	0.0433468	0.0236621	0.023139	0.066978	864982	0.00448043	20.8783
maltotriose	rs6006574	22:44301759	C	G	0.285259	0.0623725	0.0282214	4.7969e-06	4641	-0.0110781	0.0175416	0.037335	0.527711	864982	0.00448671	20.9076
maltotriose	rs9855944	3:141418907	A	G	0.0992769	0.0216311	0.360843	4.44236e-06	4641	0.00785408	0.00730176	0.356274	0.282086	864982	0.00451815	21.0548
maltotriose	rs62317587	4:59268269	C	A	-0.475907	0.103471	0.0101798	4.23694e-06	4641	0.0286866	0.0400813	0.013403	0.474182	864982	0.00453754	21.1456
maltotriose	rs141782806	21:24163807	C	T	-0.367335	0.0795794	0.0169583	3.91306e-06	4641	-0.000264035	0.0230515	0.018045	0.990865	864982	0.00457007	21.2979
maltotriose	rs75049736	5:65619384	G	A	-0.274871	0.0590191	0.0334302	3.20362e-06	4641	-0.00235978	0.0171847	0.044393	0.890753	864982	0.00465196	21.6813
maltotriose	rs3935534	15:61679072	C	G	-0.105364	0.0225011	0.682113	2.83227e-06	4641	-0.00666718	0.00804118	0.691524	0.407032	864982	0.00470239	21.9174
maltotriose	rs1360005	10:97071060	C	T	0.097467	0.0207116	0.510903	2.52725e-06	4641	0.0018992	0.0065428	0.511173	0.77159	864982	0.00474907	22.1361
maltotriose	rs75183407	12:130264458	T	C	-0.330457	0.0688133	0.0230852	1.56907e-06	4641	0.000348939	0.0200944	0.026565	0.986132	864982	0.00494448	23.0514
maltotriose	rs1254839	14:62420606	G	A	-0.107757	0.0223276	0.322023	1.39183e-06	4641	-0.0104908	0.0069637	0.320976	0.131927	864982	0.00499369	23.282
maltotriose	rs72552153	11:123498206	A	G	-0.451935	0.0933029	0.0123004	1.27418e-06	4641	-0.00913459	0.043422	0.013882	0.833366	864982	0.00502991	23.4517
maltotriose	rs1230433	13:46769432	A	G	-0.105534	0.021612	0.655467	1.04432e-06	4641	0.00293668	0.00772997	0.639951	0.704019	864982	0.00511161	23.8346
maltotriose	rs117257402	7:83411832	T	C	0.523098	0.106839	0.00954654	9.77447e-07	4641	0.00677102	0.055988	0.010527	0.903719	864982	0.00513875	23.9618
maltotriose	rs147666382	2:210567895	A	G	-0.2699	0.0550729	0.0362508	9.54593e-07	4641	0.0179038	0.0225828	0.027742	0.427882	864982	0.00514845	24.0073
maltotriose	rs72670481	1:68721141	T	C	-0.287487	0.0506395	0.0444222	1.36972e-08	4641	0.00272528	0.0179166	0.043234	0.879095	864982	0.00689669	32.2159
hippurate	rs1271526	10:122598339	T	C	0.0916728	0.0200283	0.824509	4.71341e-06	8260	0.0164588	0.00859607	0.818401	0.055543	864982	0.00252995	20.9454
hippurate	rs3779084	7:50568735	G	A	0.0853795	0.0186386	0.212634	4.63251e-06	8260	0.00619179	0.00772602	0.217743	0.422946	864982	0.00253395	20.9786
hippurate	rs1505993	5:40519388	T	C	-0.24093	0.0524855	0.0219714	4.42373e-06	8260	0.000683766	0.0202501	0.023519	0.973064	864982	0.00254458	21.0668
hippurate	rs375709482	6:114755319	T	C	-0.255607	0.0555964	0.0190974	4.27499e-06	8260	0.0296588	0.0739253		0.688292	864982	0.00255248	21.1323
hippurate	rs6443435	3:176920514	C	T	0.0729509	0.0155727	0.555966	2.80605e-06	8260	-0.0112571	0.00674958	0.572655	0.095353	864982	0.00264973	21.9396
hippurate	rs72770519	16:22798358	A	G	-0.0980699	0.0209321	0.162015	2.79769e-06	8260	0.015387	0.00928452	0.157631	0.097478	864982	0.00265041	21.9453
hippurate	rs62326335	4:172887866	G	C	-0.0890288	0.0182274	0.236388	1.03783e-06	8260	0.00673229	0.00921221	0.226904	0.464952	864982	0.00287991	23.851
hippurate	rs76464474	5:124306426	T	G	0.398426	0.0814489	0.00903651	9.99571e-07	8260	-0.0631752	0.0310364	0.016982	0.041818	864982	0.00288861	23.9232
hippurate	rs16909710	12:14264871	T	C	-0.19262	0.0384132	0.0418998	5.31941e-07	8260	0.000151988	0.0194422	0.035908	0.993776	864982	0.00303488	25.1383
hippurate	rs7073480	10:13214160	C	T	0.121973	0.0241952	0.886196	4.62648e-07	8260	0.0131886	0.0106385	0.888848	0.215048	864982	0.00306729	25.4076
methionine sulfoxide	rs7708674	5:60558879	T	C	-0.13605	0.0295137	0.0742635	4.032e-06	8243	0.0100295	0.0121097	0.076298	0.407575	864982	0.00257126	21.2444
methionine sulfoxide	rs12216870	8:9352959	T	C	-0.256812	0.0555271	0.0196162	3.74623e-06	8243	-0.0210183	0.0314965	0.01777	0.504587	864982	0.00258827	21.3853
methionine sulfoxide	rs74981086	9:26798493	A	G	-0.207867	0.044132	0.0321797	2.47574e-06	8243	0.00239613	0.0186276	0.033813	0.897642	864982	0.00268418	22.1798
methionine sulfoxide	rs3138108	2:228666906	T	C	0.0870865	0.0182194	0.230257	1.75401e-06	8243	-0.00992509	0.00793938	0.234939	0.211256	864982	0.00276405	22.8417
methionine sulfoxide	rs390784	19:44488189	T	G	0.076227	0.0154744	0.464723	8.39336e-07	8243	-0.00345998	0.00647714	0.466779	0.59326	864982	0.00293514	24.2597
methionine sulfoxide	rs66676945	5:158409505	T	C	0.0997286	0.0200715	0.18189	6.74151e-07	8243	-0.00962517	0.00872457	0.170153	0.269905	864982	0.00298604	24.6817
methionine sulfoxide	rs76954145	10:103476350	T	C	-0.192677	0.0380845	0.0434198	4.2103e-07	8243	-0.0215138	0.0184374	0.040904	0.243255	864982	0.0030955	25.5893
methionine sulfoxide	rs1020048	9:86666993	C	A	-0.102991	0.0198761	0.809931	2.19934e-07	8243	-0.0031319	0.00831825	0.804598	0.706535	864982	0.00324667	26.843
methionine sulfoxide	rs146902454	20:50370942	C	T	-0.222442	0.0421167	0.0354437	1.2809e-07	8243	0.0184429	0.0160505	0.041936	0.250523	864982	0.00337266	27.8881
methionine sulfoxide	rs78762284	12:111144765	A	G	0.1179	0.0220764	0.14571	9.26651e-08	8243	0.00432735	0.013029	0.148784	0.739796	864982	0.00344815	28.5145
xanthurenate	rs610480	6:140217063	G	A	0.0847289	0.0185433	0.764105	4.89465e-06	7965	-0.00214029	0.0077524	0.758044	0.782489	864982	0.00261437	20.8728
xanthurenate	rs10518870	15:57017888	G	A	0.0728152	0.0159215	0.559125	4.79876e-06	7965	0.0114284	0.00737384	0.57502	0.12119	864982	0.0026191	20.9106
xanthurenate	rs76961499	10:125699989	T	C	-0.174429	0.0379757	0.0443616	4.36543e-06	7965	0.00761692	0.0147135	0.054952	0.604682	864982	0.00264175	21.092
xanthurenate	rs1339135	1:164860682	G	A	-0.102275	0.0221736	0.142632	3.97938e-06	7965	-0.00441875	0.00922147	0.15091	0.63182	864982	0.00266393	21.2695
xanthurenate	rs41294573	10:6025235	T	C	0.148756	0.0320487	0.0615182	3.45762e-06	7965	0.036813	0.0156989	0.05397	0.019055	864982	0.00269755	21.5387
xanthurenate	rs4952404	2:40560630	T	C	0.0900816	0.0193387	0.209216	3.1916e-06	7965	0.0108519	0.00890841	0.240016	0.223164	864982	0.00271675	21.6924
xanthurenate	rs74323113	4:111394314	T	G	0.240073	0.0515337	0.0231871	3.18436e-06	7965	0.0321119	0.0228468	0.022518	0.159842	864982	0.00271729	21.6968
xanthurenate	rs142739097	3:82477960	G	A	-0.281069	0.0600788	0.0170605	2.8921e-06	7965	-0.0205671	0.0252905	0.018997	0.416093	864982	0.00274035	21.8814
xanthurenate	rs8058114	16:12697629	A	G	0.0980895	0.0207577	0.167555	2.29605e-06	7965	0.00024297	0.0102714	0.148059	0.981093	864982	0.00279566	22.3243
xanthurenate	rs62344716	4:170992853	A	G	-0.150456	0.0311209	0.065916	1.33435e-06	7965	0.0250564	0.0150756	0.054704	0.096498	864982	0.00292588	23.3671
xanthurenate	rs117776343	14:91510791	C	A	-0.254301	0.0519299	0.0229805	9.73115e-07	7965	-0.0179542	0.0276321	0.025005	0.515857	864982	0.00300172	23.9746
xanthurenate	rs13038820	20:37241830	A	G	-0.108314	0.0216513	0.152841	5.65531e-07	7965	-0.00478744	0.0102248	0.166581	0.639625	864982	0.00313223	25.0203
xanthurenate	rs55953511	2:88577419	A	G	0.260906	0.0506967	0.0251338	2.65512e-07	7965	-0.0180204	0.0256187	0.023861	0.481806	864982	0.00331422	26.4789
xanthurenate	rs80253618	4:170861556	A	G	0.145764	0.0245961	0.114498	3.09841e-09	7965	-0.0151664	0.0108362	0.108784	0.161627	864982	0.00439007	35.1123
xanthurenate	rs354710	2:143887084	T	C	0.0973775	0.0160404	0.587063	1.27297e-09	7965	-0.0139245	0.00753222	0.613388	0.06451	864982	0.00460571	36.8449
xanthurenate	rs2762353	6:25794431	G	A	0.108263	0.0156013	0.556451	3.93898e-12	7965	0.0110517	0.00725374	0.543434	0.127624	864982	0.00600945	48.1426
xanthurenate	rs4148325	2:234673309	T	C	0.160369	0.0164451	0.326316	1.81218e-22	7965	0.0112712	0.00694171	0.32291	0.10445	864982	0.0117985	95.0733
N-alpha-acetylornithine	rs62053878	17:13835930	T	C	-0.307882	0.0672143	0.0191106	4.63646e-06	5606	-0.00990388	0.0238273	0.021442	0.677677	864982	0.00372881	20.9744
N-alpha-acetylornithine	rs149122905	5:101365626	G	A	0.414825	0.0905551	0.010359	4.62956e-06	5606	-0.00943134	0.0470786	0.011809	0.841206	864982	0.00372931	20.9773
N-alpha-acetylornithine	rs77300395	10:19824623	T	C	0.268952	0.0583612	0.0258012	4.05768e-06	5606	0.0165296	0.0213143	0.026366	0.43803	864982	0.00377403	21.2298
N-alpha-acetylornithine	rs117413891	16:13576687	T	C	0.333876	0.0723372	0.016178	3.92063e-06	5606	0.0379636	0.0395941	0.015659	0.33764	864982	0.0037857	21.2957
N-alpha-acetylornithine	rs145450037	8:6721816	C	A	-0.417245	0.0891187	0.0109299	2.84233e-06	5606	0.085269	0.0653034	0.011298	0.191623	864982	0.0038949	21.9124
N-alpha-acetylornithine	rs117299913	6:124931853	C	T	0.27471	0.0585098	0.0263158	2.66467e-06	5606	-0.000770297	0.0200061	0.033749	0.969269	864982	0.00391683	22.0362
N-alpha-acetylornithine	rs77556524	5:174210355	G	C	-0.335972	0.0714166	0.016622	2.54621e-06	5606	0.0336272	0.0274481	0.017521	0.220513	864982	0.00393227	22.1235
N-alpha-acetylornithine	rs17360657	6:36516027	C	T	0.238255	0.0504986	0.0336427	2.38105e-06	5606	0.00233826	0.0209442	0.029621	0.911089	864982	0.00395504	22.2521
N-alpha-acetylornithine	rs13296886	9:84338045	G	C	-0.158395	0.0335323	0.0835143	2.31636e-06	5606	-0.0185317	0.0113992	0.091244	0.104006	864982	0.00396441	22.305
N-alpha-acetylornithine	rs758072	2:242083872	T	G	0.171213	0.0359573	0.0731357	1.92102e-06	5606	0.0243267	0.0147716	0.072402	0.099572	864982	0.00402804	22.6644
N-alpha-acetylornithine	rs6507370	18:38168639	C	T	0.0923915	0.0189886	0.373838	1.14088e-06	5606	0.00258964	0.00750753	0.353176	0.730099	864982	0.00420528	23.6659
N-alpha-acetylornithine	rs80205778	11:60940544	A	G	0.467453	0.0945412	0.00948461	7.63638e-07	5606	-0.0619254	0.0339753	0.01049	0.068363	864982	0.00434201	24.4387
N-alpha-acetylornithine	rs2140898	7:154591367	G	A	-0.187249	0.037458	0.06269	5.76543e-07	5606	0.00296261	0.0144593	0.06956	0.83763	864982	0.00443777	24.9801
N-alpha-acetylornithine	rs8084246	18:11772230	A	G	0.101796	0.02024	0.281514	4.91927e-07	5606	-0.0049432	0.00841996	0.255624	0.557172	864982	0.00449192	25.2863
N-alpha-acetylornithine	rs182387902	1:7633864	T	C	-0.469348	0.0920617	0.0100683	3.42909e-07	5606	-0.00335261	0.0318023	0.015871	0.916032	864982	0.00461498	25.9823
N-alpha-acetylornithine	rs10168931	2:73877219	A	G	0.203073	0.02127	0.237802	1.32992e-21	5606	0.00646108	0.00899608	0.208418	0.472694	864982	0.0159997	91.1201
3-methylhistidine	rs2518573	6:52998856	G	T	0.0801615	0.017558	0.738791	4.98237e-06	8289	-0.00619716	0.0075207	0.733357	0.409933	864982	0.00250835	20.839
3-methylhistidine	rs10014780	4:67340650	G	A	-0.0956574	0.0209224	0.159583	4.83094e-06	8289	-0.0159201	0.0098588	0.158353	0.106358	864982	0.00251546	20.8982
3-methylhistidine	rs12138831	1:79110645	T	G	-0.223214	0.0486608	0.0257563	4.4935e-06	8289	-0.0292527	0.0227904	0.023607	0.199281	864982	0.0025321	21.0368
3-methylhistidine	rs72879030	2:47434200	C	G	-0.116576	0.0252142	0.106939	3.77474e-06	8289	0.00273825	0.0102461	0.110103	0.78927	864982	0.00257221	21.3709
3-methylhistidine	rs17670800	8:70813658	A	G	0.0880673	0.0190393	0.205669	3.73616e-06	8289	-0.0160613	0.0084868	0.19433	0.058432	864982	0.00257458	21.3906
3-methylhistidine	rs114734560	1:34209995	T	C	-0.35764	0.076823	0.0102702	3.23383e-06	8289	-0.0174168	0.0314599	0.016152	0.579856	864982	0.0026078	21.6673
3-methylhistidine	rs1857803	5:101969987	C	T	-0.0823134	0.017447	0.265217	2.38263e-06	8289	-0.00305366	0.00764954	0.24315	0.689792	864982	0.00267814	22.2533
3-methylhistidine	rs138750865	19:40688520	T	C	0.229043	0.0483745	0.0259304	2.19298e-06	8289	0.0518768	0.0235763	0.023312	0.027798	864982	0.00269728	22.4128
3-methylhistidine	rs752834	2:111798658	A	G	0.0925549	0.0194528	0.194184	1.95589e-06	8289	0.0116005	0.00830625	0.193682	0.162552	864982	0.00272363	22.6324
3-methylhistidine	rs75256283	4:114254914	A	T	0.156459	0.0328215	0.0592049	1.87007e-06	8289	0.0162335	0.0158807	0.054571	0.306681	864982	0.00273397	22.7185
3-methylhistidine	rs7746774	6:139351479	G	A	-0.10469	0.021704	0.144171	1.41037e-06	8289	0.00469695	0.0101123	0.129421	0.642361	864982	0.00279905	23.2609
3-methylhistidine	rs10181994	2:127483083	T	A	0.0821837	0.0169317	0.691427	1.21096e-06	8289	0.00421012	0.0100315	0.702955	0.674722	864982	0.00283423	23.554
3-methylhistidine	rs12553086	9:134626272	G	T	0.14967	0.0307172	0.0669778	1.1018e-06	8289	-0.00367274	0.0129936	0.062921	0.777446	864982	0.00285602	23.7357
3-methylhistidine	rs13234372	7:109887100	A	G	-0.0821865	0.0166991	0.309524	8.58358e-07	8289	0.0065356	0.00711891	0.305295	0.358616	864982	0.0029137	24.2164
3-methylhistidine	rs10966648	9:2512056	T	C	-0.0937684	0.0178574	0.745054	1.51321e-07	8289	0.00967505	0.00763962	0.746639	0.205324	864982	0.00331537	27.5659
glycerophosphorylcholine (GPC)	rs6981994	8:135673205	C	T	0.271135	0.0585165	0.0174872	3.59568e-06	8212	0.00755936	0.0272143	0.015581	0.781196	864982	0.00260754	21.4639
glycerophosphorylcholine (GPC)	rs4715365	6:52791760	T	C	0.16235	0.0350163	0.0518449	3.5449e-06	8212	0.00906578	0.0150981	0.060986	0.548231	864982	0.00261084	21.4911
glycerophosphorylcholine (GPC)	rs72803677	16:53808427	T	G	-0.301878	0.0649424	0.0142254	3.34525e-06	8212	-0.0197477	0.0228289	0.022117	0.387017	864982	0.00262432	21.6023
glycerophosphorylcholine (GPC)	rs8064391	17:79385146	G	A	-0.291489	0.0626721	0.984318	3.303e-06	8212	0.0454207	0.0294267	0.982	0.122698	864982	0.00262727	21.6267
glycerophosphorylcholine (GPC)	rs141866706	14:74258364	C	T	-0.348062	0.0740522	0.0108575	2.59877e-06	8212	0.00724866	0.0314938	0.015827	0.817965	864982	0.00268301	22.0867
glycerophosphorylcholine (GPC)	rs117605274	7:74101738	G	A	0.325951	0.0691481	0.0127869	2.43119e-06	8212	-0.0277937	0.0237293	0.023131	0.241466	864982	0.0026985	22.2146
glycerophosphorylcholine (GPC)	rs11773889	7:36338589	T	C	-0.0874834	0.0185441	0.221719	2.38644e-06	8212	-0.00983319	0.00784226	0.231341	0.209856	864982	0.00270281	22.2502
glycerophosphorylcholine (GPC)	rs74814187	1:177074798	T	C	0.158928	0.0336247	0.0546213	2.28402e-06	8212	0.00544415	0.0136326	0.062768	0.68968	864982	0.00271303	22.3346
glycerophosphorylcholine (GPC)	rs10816075	9:9247320	T	C	0.0973711	0.0205632	0.164771	2.18817e-06	8212	-0.00730159	0.00897271	0.187438	0.415764	864982	0.00272299	22.4168
glycerophosphorylcholine (GPC)	rs9487777	6:112306520	C	G	-0.273645	0.0563802	0.0187874	1.21261e-06	8212	-0.0214627	0.0225935	0.025774	0.342122	864982	0.00286041	23.5514
glycerophosphorylcholine (GPC)	rs12800817	11:94020022	A	G	0.192118	0.0392089	0.0394753	9.59083e-07	8212	0.0306621	0.0196415	0.035215	0.1185	864982	0.00291508	24.0028
glycerophosphorylcholine (GPC)	rs71468473	12:131698243	T	C	0.102458	0.0206861	0.166274	7.30718e-07	8212	-0.00708806	0.00916263	0.170171	0.439159	864982	0.00297845	24.5261
glycerophosphorylcholine (GPC)	rs77692382	1:40406715	T	C	0.124343	0.0177226	0.249324	2.28252e-12	8212	-0.0143525	0.00768024	0.244763	0.061666	864982	0.00595859	49.2132
phenylacetate	rs8001043	13:35327976	C	T	-0.0811984	0.0177149	0.693867	4.57013e-06	7059	-0.0107465	0.00688355	0.668878	0.118476	864982	0.00296745	21.0036
phenylacetate	rs117291585	20:58844539	T	C	0.241913	0.052514	0.0241775	4.09221e-06	7059	-0.00934856	0.0204423	0.027611	0.647458	864982	0.00299724	21.2151
phenylacetate	rs7526830	1:168644383	C	T	0.11933	0.0256291	0.113773	3.22345e-06	7059	0.0223826	0.0107766	0.116293	0.037831	864982	0.00306167	21.6725
phenylacetate	rs150248294	12:57247522	A	G	-0.377677	0.080216	0.0102142	2.49851e-06	7059	0.0358834	0.029309	0.012529	0.220814	864982	0.0031305	22.1613
phenylacetate	rs148515684	11:32827937	A	G	0.329495	0.0697969	0.0138573	2.34952e-06	7059	-0.00241692	0.0245868	0.018347	0.921676	864982	0.00314712	22.2793
phenylacetate	rs78580580	12:104844152	C	A	-0.294915	0.0614523	0.017728	1.59391e-06	7059	0.00879422	0.0717142	0.018463	0.902382	864982	0.00325207	23.0247
phenylacetate	rs112192402	12:68843244	A	G	0.227703	0.0474027	0.0311454	1.55855e-06	7059	0.0166093	0.0194313	0.0336	0.392658	864982	0.00325815	23.0679
phenylacetate	rs7196912	16:20600612	T	C	0.225688	0.0462149	0.0315558	1.04254e-06	7059	-0.010699	0.0186027	0.031817	0.565238	864982	0.00336701	23.8413
phenylacetate	rs3856733	3:42147693	G	C	-0.0881978	0.0180229	0.300579	9.89884e-07	7059	0.0228542	0.0142466	0.298938	0.108671	864982	0.00338105	23.941
phenylacetate	rs189587	4:78500085	A	G	0.0806004	0.0164433	0.432367	9.50008e-07	7059	0.00389341	0.00655393	0.428509	0.552442	864982	0.00339217	24.02
phenylacetate	rs188124348	16:80574125	C	T	0.358611	0.0731176	0.0125871	9.36257e-07	7059	-0.0756938	0.0400077	0.01127	0.058506	864982	0.00339612	24.0481
phenylacetate	rs73057725	7:5434107	A	G	0.222167	0.0444899	0.0350404	5.92485e-07	7059	0.00662302	0.0186374	0.037821	0.722351	864982	0.00352015	24.9295
phenylacetate	rs1604572	3:131391712	G	C	-0.0886552	0.0174741	0.317746	3.90507e-07	7059	0.000667777	0.00704587	0.319208	0.924462	864982	0.00363325	25.7333
phenylacetate	rs59532339	16:20579672	T	A	0.461097	0.0539542	0.0235728	1.2734e-17	7059	0.00237917	0.0578708	0.031791	0.967198	864982	0.0102405	73.0148
3-methyl-2-oxovalerate	rs142461926	14:26044660	G	A	-0.220081	0.0468793	0.026332	2.67075e-06	8257	-0.000703247	0.0238772	0.026227	0.976502	864982	0.00266209	22.0342
3-methyl-2-oxovalerate	rs145992024	12:24437927	T	C	-0.347476	0.0734813	0.0102986	2.2589e-06	8257	0.0366405	0.0369692	0.015243	0.321623	864982	0.00270084	22.3558
3-methyl-2-oxovalerate	rs56107485	6:156838561	C	A	-0.154962	0.0310005	0.0606153	5.77179e-07	8257	0.00963741	0.0151293	0.057092	0.524162	864982	0.00301702	24.9809
3-methyl-2-oxovalerate	rs58729469	11:36071833	T	C	0.101193	0.0201862	0.159259	5.35894e-07	8257	-0.0152862	0.009129	0.148551	0.094034	864982	0.00303424	25.1239
3-methyl-2-oxovalerate	rs77876488	18:10810831	T	C	-0.177185	0.0350913	0.0472576	4.43549e-07	8257	0.0102394	0.0144694	0.052518	0.479186	864982	0.00307818	25.4888
3-methyl-2-oxovalerate	rs7660693	4:89228383	C	T	0.0791272	0.0148481	0.497027	9.86958e-08	8257	0.00571265	0.00649351	0.488932	0.378956	864982	0.00342765	28.3926
3-methyl-2-oxovalerate	rs6055350	20:839515	C	G	-0.215685	0.0396894	0.962906	5.50013e-08	8257	0.0132745	0.0200311	0.967465	0.507557	864982	0.00356384	29.5247
tartarate	rs138430505	2:26178621	C	T	0.285026	0.0624394	0.0178748	4.9989e-06	7099	0.019735	0.0231451	0.023457	0.393864	864982	0.00292672	20.8319
tartarate	rs142959592	11:76832372	T	C	-0.373738	0.0817952	0.0106022	4.89608e-06	7099	0.0464637	0.0346143	0.012837	0.179476	864982	0.00293229	20.8716
tartarate	rs10945808	6:162720194	T	C	-0.130904	0.0285309	0.0976838	4.47212e-06	7099	-0.0232686	0.0117289	0.095973	0.047291	864982	0.00295659	21.0452
tartarate	rs628038	6:74325257	C	T	-0.0783007	0.0170337	0.386617	4.2902e-06	7099	-0.000801321	0.00663447	0.379997	0.9038	864982	0.00296774	21.1247
tartarate	rs10004542	4:4720455	G	A	0.0814848	0.0176888	0.340258	4.09376e-06	7099	-0.00164335	0.00678377	0.337643	0.808565	864982	0.00298032	21.2146
tartarate	rs10247649	7:95216247	G	A	-0.0826258	0.0178465	0.344838	3.65988e-06	7099	0.00066278	0.00752944	0.355229	0.929807	864982	0.00301036	21.429
tartarate	rs141660852	18:60032338	T	C	0.228649	0.0493121	0.029224	3.53868e-06	7099	0.0454169	0.0266136	0.02666	0.087905	864982	0.0030194	21.4936
tartarate	rs116626434	1:83641377	A	G	-0.149526	0.0320676	0.0721524	3.11891e-06	7099	-0.0226516	0.0132867	0.072206	0.088226	864982	0.00305334	21.7359
tartarate	rs143000803	7:126948038	T	A	0.368352	0.0789907	0.0112878	3.11275e-06	7099	-0.0320316	0.0254055	0.018493	0.207358	864982	0.00305386	21.7396
tartarate	rs13089230	3:177554204	A	G	0.0825424	0.0175787	0.621953	2.65821e-06	7099	-0.00706691	0.00679709	0.622642	0.298447	864982	0.00309626	22.0424
tartarate	rs298392	5:73847897	T	C	0.087711	0.0186612	0.28972	2.59941e-06	7099	0.0125973	0.00697134	0.304809	0.070753	864982	0.00310229	22.0855
tartarate	rs17026163	2:102445645	T	C	-0.223964	0.0470413	0.032701	1.92634e-06	7099	-0.0310295	0.0184024	0.033642	0.09177	864982	0.00318285	22.6608
tartarate	rs79983252	1:175585513	A	C	0.236427	0.0486249	0.0301043	1.16058e-06	7099	0.00827765	0.0204942	0.039026	0.6863	864982	0.00331922	23.6349
tartarate	rs77798428	15:58668401	A	G	-0.318661	0.0614021	0.0184793	2.10597e-07	7099	-0.000277038	0.0214234	0.028219	0.989677	864982	0.00377963	26.9258
suberate (C8-DC)	rs4689177	4:4594474	T	C	0.108829	0.023723	0.144896	4.48615e-06	6902	0.0109755	0.00885029	0.160997	0.214935	864982	0.00303986	21.039
suberate (C8-DC)	rs189725310	2:209613230	T	C	-0.167962	0.0363969	0.0547126	3.9362e-06	6902	0.0278451	0.020989	0.052124	0.184607	864982	0.00307596	21.2896
suberate (C8-DC)	rs6934849	6:107134772	G	A	-0.366135	0.0791195	0.011276	3.69883e-06	6902	0.00810507	0.020627	0.027758	0.694372	864982	0.00309311	21.4087
suberate (C8-DC)	rs539316238	6:18011697	T	C	-0.273918	0.059083	0.0202821	3.54953e-06	6902	-0.00288716	0.0331731	0.008774	0.930617	864982	0.00310449	21.4877
suberate (C8-DC)	rs11158833	14:70578411	G	A	-0.0922378	0.0196709	0.759084	2.74475e-06	6902	-0.000342058	0.00862657	0.764603	0.968331	864982	0.00317551	21.9808
suberate (C8-DC)	rs10008401	4:117779937	C	T	0.0800086	0.0170477	0.609542	2.68944e-06	6902	0.00542625	0.00665616	0.601112	0.414931	864982	0.00318114	22.0199
suberate (C8-DC)	rs6923178	6:80393740	G	C	0.121756	0.025941	0.119895	2.68478e-06	6902	0.0100325	0.00964379	0.127998	0.298153	864982	0.00318162	22.0233
suberate (C8-DC)	rs146529314	7:105648375	G	T	0.336938	0.0697181	0.0147642	1.34585e-06	6902	-0.0538998	0.0467535	0.015749	0.248951	864982	0.00337261	23.3498
suberate (C8-DC)	rs34357043	4:31927358	G	T	0.266628	0.0551228	0.0233082	1.31829e-06	6902	-0.00448203	0.022417	0.024459	0.841509	864982	0.00337835	23.3896
suberate (C8-DC)	rs1551619	17:73885805	T	C	-0.0957862	0.0197795	0.230903	1.28083e-06	6902	0.0133544	0.00813972	0.217694	0.100851	864982	0.00338631	23.445
suberate (C8-DC)	rs72777931	16:23868994	A	G	0.336072	0.0690214	0.0147465	1.12109e-06	6902	0.0946554	0.0323438	0.01625	0.003439	864982	0.00342321	23.7013
suberate (C8-DC)	rs17738405	7:3275523	C	T	-0.193637	0.0395206	0.0453877	9.60098e-07	6902	0.0177152	0.0177059	0.04428	0.31705	864982	0.00346615	23.9996
suberate (C8-DC)	rs848290	2:58389182	T	A	-0.165088	0.0330302	0.068549	5.79013e-07	6902	-0.0138454	0.0135945	0.064973	0.308448	864982	0.00360632	24.9737
5-hydroxylysine	rs3819547	14:72931753	C	G	-0.124927	0.0272675	0.0878938	4.61627e-06	8128	-0.00924157	0.0114984	0.091014	0.421566	864982	0.00257584	20.9853
5-hydroxylysine	rs115469488	22:23109411	A	G	-0.663355	0.14407	0.00284936	4.13661e-06	8128	-0.0296451	0.112697	0.000261	0.792506	864982	0.00260154	21.1952
5-hydroxylysine	rs73248769	8:32128722	C	T	0.397814	0.0842519	0.00837335	2.33854e-06	8128	-0.0174453	0.0341215	0.017118	0.60918	864982	0.00273544	22.2892
5-hydroxylysine	rs17533872	13:42215563	T	C	0.0752854	0.0158196	0.424131	1.94553e-06	8128	0.00919262	0.00734688	0.404462	0.210796	864982	0.00277868	22.6425
5-hydroxylysine	rs12499749	4:30327380	A	G	0.176873	0.0364889	0.0455162	1.25139e-06	8128	-0.00682121	0.0152151	0.048876	0.653946	864982	0.00288247	23.4906
5-hydroxylysine	rs1040519	6:9542566	G	A	-0.0818991	0.0168315	0.708369	1.13978e-06	8128	0.00545211	0.00692688	0.678652	0.431228	864982	0.00290446	23.6704
5-hydroxylysine	rs55700529	1:18177914	A	G	0.292762	0.0593343	0.0170546	8.05186e-07	8128	0.025347	0.0257783	0.021036	0.32547	864982	0.00298631	24.3395
5-hydroxylysine	rs74582811	15:79258938	G	A	0.227003	0.0458676	0.0289046	7.45581e-07	8128	0.0434828	0.0202718	0.037256	0.031975	864982	0.00300442	24.4875
5-hydroxylysine	rs144429282	3:30138454	T	C	0.387083	0.0705729	0.0119106	4.13767e-08	8128	0.0125094	0.0277577	0.013813	0.652248	864982	0.0036876	30.0764
5-hydroxylysine	rs6495304	15:78800416	A	G	0.266767	0.0475445	0.973048	2.01281e-08	8128	-0.00606737	0.0221909	0.969623	0.784537	864982	0.00385834	31.4743
5-hydroxylysine	rs58374597	15:78709933	A	T	0.610277	0.0609732	0.0158799	1.39229e-23	8128	0.0262524	0.0291652	0.019332	0.368039	864982	0.0121751	100.154
5-hydroxylysine	rs3885951	15:78825917	G	A	0.578606	0.0249628	0.0990508	7.46543e-119	8128	-0.0118722	0.0118896	0.089293	0.318009	864982	0.0620009	537.121
3-phenylpropionate (hydrocinnamate)	rs145409686	2:28551449	C	T	-0.550427	0.120275	0.0041228	4.73054e-06	7925	0.0263352	0.0287651	0.020173	0.359919	864982	0.00263574	20.9382
3-phenylpropionate (hydrocinnamate)	rs146175767	4:86994494	T	C	-0.121342	0.0264241	0.0945706	4.38776e-06	7925	0.00424098	0.0165578	0.089824	0.797836	864982	0.0026538	21.082
3-phenylpropionate (hydrocinnamate)	rs17767728	2:134455375	C	T	0.0909404	0.0194777	0.194635	3.02745e-06	7925	-0.0025683	0.00858931	0.186068	0.764928	864982	0.00274313	21.7936
3-phenylpropionate (hydrocinnamate)	rs112307471	1:204423195	A	G	-0.238964	0.0506661	0.0250225	2.40006e-06	7925	0.0296073	0.024628	0.026297	0.229263	864982	0.00279907	22.2393
3-phenylpropionate (hydrocinnamate)	rs2186671	11:109278427	G	A	-0.0760014	0.016068	0.448059	2.24527e-06	7925	0.00840954	0.00755751	0.447462	0.265771	864982	0.00281511	22.3671
3-phenylpropionate (hydrocinnamate)	rs62058082	17:12782669	T	C	-0.105084	0.0220071	0.168677	1.7969e-06	7925	-0.0121424	0.0101431	0.197799	0.231237	864982	0.0028688	22.7949
3-phenylpropionate (hydrocinnamate)	rs12929353	16:1239810	A	G	-0.396283	0.0827237	0.00898891	1.6642e-06	7925	0.0550524	0.0404459	0.009631	0.173455	864982	0.00288733	22.9425
3-phenylpropionate (hydrocinnamate)	rs141685561	11:23913166	T	C	-0.143423	0.0298661	0.0739347	1.56938e-06	7925	0.00846507	0.0132338	0.075388	0.522442	864982	0.00290148	23.0553
3-phenylpropionate (hydrocinnamate)	rs13283163	9:3389660	A	G	0.170526	0.0347529	0.0526149	9.25742e-07	7925	0.000268964	0.0161905	0.048625	0.986724	864982	0.00302888	24.0707
3-phenylpropionate (hydrocinnamate)	rs147941428	7:5805658	G	A	-0.340237	0.0690333	0.0130043	8.28252e-07	7925	-0.0518261	0.0258318	0.016173	0.044842	864982	0.00305575	24.2849
3-phenylpropionate (hydrocinnamate)	rs74432647	2:225722826	T	C	0.150663	0.0304065	0.0724275	7.23414e-07	7925	-0.0181955	0.0120575	0.083191	0.131272	864982	0.00308843	24.5454
3-phenylpropionate (hydrocinnamate)	rs116511059	5:27584626	T	C	0.400938	0.0799895	0.0094268	5.37602e-07	7925	-0.0752819	0.0981369		0.443025	864982	0.0031602	25.1176
3-phenylpropionate (hydrocinnamate)	rs79970883	13:84957094	T	C	-0.195098	0.03888	0.042993	5.2225e-07	7925	-0.00853633	0.0156682	0.047721	0.585892	864982	0.0031672	25.1735
3-phenylpropionate (hydrocinnamate)	rs34927101	16:20444695	T	C	0.294909	0.0587005	0.0178774	5.06156e-07	7925	-0.00504571	0.0314931	0.017931	0.872686	864982	0.00317477	25.2338
3-phenylpropionate (hydrocinnamate)	rs148153141	16:20437911	G	A	-0.27871	0.0551887	0.0199163	4.41503e-07	7925	-0.00544117	0.043234	0.015587	0.89982	864982	0.00320782	25.4974
3-phenylpropionate (hydrocinnamate)	rs4812445	20:39238736	G	A	-0.0994662	0.0192108	0.253933	2.24745e-07	7925	-0.00666919	0.0083207	0.265495	0.422812	864982	0.00337128	26.801
3-phenylpropionate (hydrocinnamate)	rs191187061	1:156497048	T	C	-0.304207	0.0586874	0.0178844	2.1775e-07	7925	-0.0364959	0.0487035	0.006662	0.453658	864982	0.00337893	26.862
kynurenine	rs10516101	5:173066731	T	C	-0.123617	0.0269608	0.0812102	4.53863e-06	8244	-0.0293042	0.0119269	0.082208	0.014033	864982	0.00254359	21.0177
kynurenine	rs55879891	8:128368933	A	C	0.101148	0.0215999	0.137167	2.83001e-06	8244	0.00851564	0.00941898	0.138157	0.365932	864982	0.00265289	21.9233
kynurenine	rs6481144	10:56900393	C	A	-0.21192	0.0450635	0.971072	2.56748e-06	8244	0.0378554	0.0221608	0.970637	0.087604	864982	0.00267542	22.11
kynurenine	rs6440053	3:141659512	A	T	0.0964971	0.0204102	0.842367	2.26858e-06	8244	0.00373601	0.00909632	0.846289	0.681291	864982	0.00270408	22.3475
kynurenine	rs72761290	9:133278880	A	C	0.135722	0.0286233	0.0752681	2.11975e-06	8244	-0.00874311	0.0137392	0.089861	0.52457	864982	0.00271982	22.4779
kynurenine	rs9821445	3:183937619	C	T	0.0994985	0.0206581	0.147783	1.46142e-06	8244	0.00956016	0.00922117	0.152143	0.299856	864982	0.00280604	23.1925
kynurenine	rs9988529	1:63660366	C	T	-0.180183	0.036929	0.042129	1.06523e-06	8244	0.0237536	0.0159466	0.047779	0.136341	864982	0.0028794	23.8006
kynurenine	rs75973738	14:85184931	A	T	-0.194072	0.0374159	0.0423521	2.13841e-07	8244	-0.033896	0.0152039	0.048488	0.025809	864982	0.00325282	26.8973
kynurenine	rs9933330	16:20366810	T	C	-0.103406	0.0193124	0.180459	8.58377e-08	8244	0.000292957	0.00879363	0.176374	0.973412	864982	0.00346556	28.6625
kynurenine	rs10216901	8:39804593	T	C	-0.092585	0.0153069	0.372432	1.4614e-09	8244	-0.0095656	0.00663098	0.382726	0.149144	864982	0.0044182	36.5764
kynurenine	rs6540080	16:87818569	A	G	-0.107927	0.0164258	0.287217	5.01151e-11	8244	-0.00424198	0.00769339	0.310629	0.581389	864982	0.00520956	43.162
kynurenine	rs3184504	12:111884608	C	T	-0.108142	0.0148104	0.513669	2.83947e-13	8244	0.0319288	0.00738505	0.526337	1.56e-05	864982	0.00642566	53.3028
kynurenine	rs61825638	1:241713402	T	C	0.130031	0.0171027	0.246402	2.89497e-14	8244	-0.000637203	0.00840617	0.247211	0.939521	864982	0.00696293	57.7908
kynurenine	rs4843715	16:87878076	A	G	0.205627	0.0165261	0.265349	1.53431e-35	8244	0.0154343	0.00841755	0.272028	0.066739	864982	0.0184332	154.78
N-acetylglutamate	rs12554315	9:26390173	A	T	0.155318	0.0339765	0.0556449	4.84654e-06	7802	-0.00037307	0.0149037	0.072427	0.980019	864982	0.00267128	20.8918
N-acetylglutamate	rs76105072	4:158888768	C	T	0.178385	0.0390113	0.0402336	4.81571e-06	7802	0.0196448	0.0198578	0.035636	0.322508	864982	0.00267281	20.9038
N-acetylglutamate	rs10872573	6:100810622	C	T	-0.0805091	0.0174765	0.723072	4.09071e-06	7802	0.0154648	0.00723787	0.706573	0.032654	864982	0.00271266	21.2163
N-acetylglutamate	rs4336667	9:108740661	A	G	-0.0726878	0.0157023	0.567883	3.67215e-06	7802	-0.00118971	0.00734949	0.57366	0.871355	864982	0.00273905	21.4232
N-acetylglutamate	rs60665648	13:42029998	C	T	-0.261085	0.0554528	0.0195022	2.49863e-06	7802	-0.00994327	0.0269269	0.018815	0.711934	864982	0.00283321	22.1618
N-acetylglutamate	rs186654219	5:64115580	A	G	0.36491	0.0767441	0.0103212	1.98548e-06	7802	0.111531	0.065042	0.011161	0.086396	864982	0.00288947	22.6032
N-acetylglutamate	rs12070599	1:166499803	A	G	-0.0833283	0.0173446	0.31028	1.55314e-06	7802	-0.014106	0.00856705	0.298491	0.099649	864982	0.00294963	23.0752
N-acetylglutamate	rs2803552	10:88303126	C	T	-0.205145	0.0419759	0.96381	1.02278e-06	7802	0.00721491	0.0212983	0.97044	0.734802	864982	0.00305203	23.8787
N-acetylglutamate	rs10762589	10:75989752	T	C	-0.0883667	0.017702	0.752636	5.97844e-07	7802	0.00441823	0.00729066	0.730793	0.544528	864982	0.00318377	24.9127
N-acetylglutamate	rs148804382	3:52112233	A	C	0.395956	0.0769657	0.0103166	2.68117e-07	7802	0.0961362	0.0458178	0.01245	0.035905	864982	0.00338083	26.4599
N-acetylglutamate	rs10854172	20:45227523	C	T	0.116341	0.01969	0.187765	3.44954e-09	7802	0.000773701	0.00826201	0.192256	0.925324	864982	0.00445481	34.903
N-acetylglutamate	rs10168931	2:73877219	A	G	0.123014	0.0183105	0.224014	1.83992e-11	7802	0.00646108	0.00899608	0.208418	0.472694	864982	0.00575172	45.1229
glycerol 3-phosphate	rs4709324	6:159863163	C	T	-0.0959369	0.0210023	0.171541	4.92582e-06	8201	0.00995528	0.00911684	0.20414	0.274868	864982	0.00253786	20.8608
glycerol 3-phosphate	rs118174096	6:112982824	T	C	-0.281275	0.06139	0.0158449	4.6107e-06	8201	0.0458114	0.0268341	0.015374	0.087781	864982	0.00255323	20.9875
glycerol 3-phosphate	rs117110311	11:107253990	C	G	0.488462	0.106255	0.005377	4.28443e-06	8201	-0.0153401	0.0565813	0.000288	0.786297	864982	0.00257027	21.1279
glycerol 3-phosphate	rs337370	5:176927084	T	C	-0.0731129	0.0158083	0.519666	3.74668e-06	8201	0.00955322	0.00715044	0.501623	0.181533	864982	0.00260147	21.3851
glycerol 3-phosphate	rs7319463	13:31992607	A	G	-0.217628	0.0465571	0.0285504	2.94778e-06	8201	0.0100681	0.0231481	0.027704	0.663617	864982	0.00265727	21.845
glycerol 3-phosphate	rs6695630	1:40067911	G	C	-0.110939	0.0235356	0.12601	2.43304e-06	8201	-0.00285908	0.0117751	0.107943	0.808131	864982	0.00270194	22.2132
glycerol 3-phosphate	rs143671553	6:77602964	G	A	-0.236422	0.0500149	0.0235791	2.27834e-06	8201	0.00448891	0.0241543	0.021198	0.852549	864982	0.00271724	22.3394
glycerol 3-phosphate	rs149344982	1:21889760	A	G	0.321236	0.0677323	0.0133024	2.10864e-06	8201	-0.0631528	0.0554015	0.012642	0.254301	864982	0.00273527	22.488
glycerol 3-phosphate	rs149000340	2:207948902	T	C	-0.283142	0.059454	0.0174881	1.91329e-06	8201	0.0350968	0.0353508	0.01804	0.320791	864982	0.00275791	22.6746
glycerol 3-phosphate	rs73499488	11:80058536	G	C	0.248377	0.0518527	0.0231351	1.66738e-06	8201	0.0140627	0.0230882	0.022588	0.542483	864982	0.00278997	22.939
glycerol 3-phosphate	rs138201625	1:158442256	C	G	0.330102	0.0688063	0.0129099	1.6062e-06	8201	-0.0520199	0.0306436	0.012695	0.089593	864982	0.0027987	23.0109
glycerol 3-phosphate	rs72650882	1:21040310	C	T	0.193643	0.0400346	0.0394383	1.31888e-06	8201	-0.016535	0.0168341	0.040064	0.325966	864982	0.00284465	23.3898
glycerol 3-phosphate	rs537609697	16:33722530	G	A	-0.424592	0.0873416	0.00853513	1.16631e-06	8201	-0.000100005	0.0679202		0.998824	864982	0.00287333	23.6263
glycerol 3-phosphate	rs12770630	10:111536384	T	C	-0.115058	0.0235144	0.12587	9.92606e-07	8201	0.00929665	0.00999643	0.127965	0.352339	864982	0.00291094	23.9365
glycerol 3-phosphate	rs3750309	8:61788568	G	T	0.0779824	0.015705	0.455985	6.85374e-07	8201	-0.00243997	0.00730417	0.474415	0.738316	864982	0.00299741	24.6497
glycerol 3-phosphate	rs186366783	20:5497227	A	T	0.2955	0.0524575	0.0223242	1.76967e-08	8201	-0.0566185	0.0341286	0.018384	0.097121	864982	0.00385439	31.7244
glycerol 3-phosphate	rs56704741	1:21704844	C	T	-0.104833	0.0165102	0.344183	2.15937e-10	8201	0.00297956	0.00736025	0.340772	0.685606	864982	0.00489209	40.3075
glycerol 3-phosphate	rs1780318	1:21895625	T	A	0.448805	0.0333781	0.943146	3.24475e-41	8201	0.0331765	0.0145522	0.944519	0.022646	864982	0.0215702	180.753
imidazole lactate	rs2229742	21:16339172	C	G	0.116801	0.0254704	0.0999389	4.52323e-06	8256	0.0159137	0.0107819	0.104456	0.139938	864982	0.00254066	21.024
imidazole lactate	rs9878908	3:12302462	T	C	-0.086292	0.0187632	0.795375	4.24526e-06	8256	0.011384	0.00798386	0.791091	0.153898	864982	0.00255533	21.1457
imidazole lactate	rs72724763	4:140129623	G	C	-0.0871675	0.0184136	0.220711	2.20296e-06	8256	0.000773701	0.00794238	0.214434	0.922388	864982	0.00270698	22.4041
imidazole lactate	rs28410020	4:3851478	C	G	0.0844789	0.0176684	0.255178	1.74121e-06	8256	0.00494774	0.00899113	0.254685	0.582108	864982	0.00276141	22.8558
imidazole lactate	rs1441770	8:19757319	A	G	-0.0757838	0.0157461	0.399513	1.48783e-06	8256	-0.000369068	0.00655353	0.404308	0.955101	864982	0.00279782	23.158
imidazole lactate	rs7563086	2:46369496	T	C	0.14342	0.0297498	0.0697089	1.42921e-06	8256	0.00274124	0.0125225	0.076464	0.826722	864982	0.00280712	23.2352
imidazole lactate	rs61798917	1:89506093	A	G	0.0769112	0.0155656	0.382142	7.76861e-07	8256	0.00784911	0.00687445	0.36383	0.253522	864982	0.00294846	24.4086
imidazole lactate	rs2805103	9:131598897	A	T	0.0969957	0.0168381	0.70863	8.38658e-09	8256	0.00179339	0.00831379	0.731126	0.829191	864982	0.0040032	33.1752
imidazole lactate	rs145281230	3:50243282	G	A	-0.439015	0.0738951	0.0105506	2.8318e-09	8256	0.0134363	0.0512925	0.012599	0.793351	864982	0.00425701	35.2876
imidazole lactate	rs490379	1:88717899	C	A	-0.133215	0.0219505	0.136264	1.28793e-09	8256	0.00370214	0.00992934	0.126564	0.709263	864982	0.00444135	36.8224
imidazole lactate	rs4150575	11:18356466	T	C	0.107027	0.0165673	0.688358	1.04616e-10	8256	-0.00024403	0.00704018	0.693794	0.972365	864982	0.00502949	41.7232
imidazole lactate	rs12601778	17:80191348	T	C	-0.107145	0.0153104	0.434368	2.59273e-12	8256	0.000538855	0.00775643	0.405515	0.944558	864982	0.00589702	48.9627
imidazole lactate	rs143277630	16:58815575	T	C	-0.312217	0.0355437	0.0475578	1.57688e-18	8256	0.0160594	0.015712	0.051906	0.306739	864982	0.0092593	77.1405
imidazole lactate	rs10774021	12:349298	T	C	0.194878	0.0158871	0.651353	1.37213e-34	8256	0.00781935	0.00677875	0.657244	0.248727	864982	0.0178988	150.429
imidazole lactate	rs11076256	16:58752466	T	C	0.714384	0.0271182	0.0774033	6.11518e-153	8256	-0.00791827	0.0123786	0.078749	0.52241	864982	0.077539	693.804
imidazole lactate	rs7530513	1:89409911	A	G	0.397623	0.0144873	0.50267	7.70378e-166	8256	-0.00849095	0.00652485	0.496094	0.193139	864982	0.0836136	753.118
4-guanidinobutanoate	rs140852306	9:98498525	T	C	-0.128618	0.0280679	0.0768229	4.59712e-06	8144	0.00380675	0.0130303	0.074062	0.770209	864982	0.00257174	20.9931
4-guanidinobutanoate	rs13107325	4:103188709	T	C	0.131282	0.0286355	0.0736144	4.54884e-06	8144	-0.0112713	0.0149579	0.061483	0.451134	864982	0.00257421	21.0133
4-guanidinobutanoate	rs150629268	8:24363866	T	G	0.220045	0.0478751	0.0254143	4.30212e-06	8144	0.019684	0.0219185	0.026782	0.369161	864982	0.00258726	21.1201
4-guanidinobutanoate	rs11580678	1:90625128	T	G	-0.0749203	0.0161818	0.329111	3.65841e-06	8144	0.0043784	0.00782398	0.317712	0.575751	864982	0.00262522	21.4308
4-guanidinobutanoate	rs45622433	14:75489756	A	G	-0.392152	0.0846735	0.00786531	3.63311e-06	8144	0.00473278	0.0394992	0.019411	0.904615	864982	0.00262684	21.4441
4-guanidinobutanoate	rs7380998	5:111945504	G	A	-0.179866	0.0385778	0.961782	3.12531e-06	8144	0.000112994	0.0193452	0.957799	0.995336	864982	0.00266212	21.7328
4-guanidinobutanoate	rs77951681	18:19167152	C	T	0.101923	0.021744	0.138948	2.76668e-06	8144	0.00765562	0.0115994	0.143171	0.509254	864982	0.00269065	21.9664
4-guanidinobutanoate	rs13163650	5:155237921	G	A	0.0793781	0.0168637	0.726177	2.51326e-06	8144	0.00351919	0.0259634	0.461552	0.892171	864982	0.00271318	22.1508
4-guanidinobutanoate	rs151040866	4:6545277	A	G	-0.159233	0.0326279	0.0549247	1.05939e-06	8144	-0.000505128	0.0162761	0.051614	0.975243	864982	0.00291596	23.8112
4-guanidinobutanoate	rs114708452	3:146509262	T	C	0.193902	0.039056	0.0385138	6.8796e-07	8144	0.00145494	0.0192045	0.035098	0.939598	864982	0.00301744	24.6424
4-guanidinobutanoate	rs71631750	1:16083898	C	G	0.0985226	0.0191944	0.192917	2.85354e-07	8144	-0.00135291	0.00829604	0.18711	0.870442	864982	0.00322465	26.34
4-guanidinobutanoate	rs61769915	1:16416482	C	T	-0.0802444	0.0150873	0.444685	1.04537e-07	8144	-0.0183738	0.00660462	0.453225	0.005417	864982	0.00346149	28.2813
4-guanidinobutanoate	rs7969761	12:355842	T	C	0.0903542	0.0151665	0.545855	2.56147e-09	8144	0.00714243	0.00724349	0.547821	0.324146	864982	0.0043391	35.4829
4-guanidinobutanoate	rs12024833	1:15866416	G	A	-0.428761	0.0140824	0.52674	1e-200	8144	-0.00355531	0.00651315	0.538412	0.585176	864982	0.102193	926.767
glucuronate	rs62391856	5:125784767	T	C	0.0882028	0.0192251	0.215529	4.47738e-06	7988	0.0153368	0.00882297	0.246682	0.082185	864982	0.00262813	21.0435
glucuronate	rs6539427	12:108844304	C	T	-0.0846334	0.0184289	0.220234	4.38124e-06	7988	0.00339324	0.0075767	0.229503	0.654305	864982	0.00263331	21.0851
glucuronate	rs111273747	2:54387618	G	A	0.349979	0.0761519	0.010158	4.31095e-06	7988	0.0762812	0.0587974	0.005278	0.194486	864982	0.00263717	21.1161
glucuronate	rs140946796	3:13182642	G	T	0.373006	0.0808908	0.00899371	4.00306e-06	7988	-0.0414597	0.0626686	0.011033	0.508266	864982	0.00265485	21.2581
glucuronate	rs1561398	5:71486785	T	C	-0.0832245	0.0178383	0.252229	3.07873e-06	7988	0.00456357	0.00881289	0.228185	0.604588	864982	0.00271754	21.7614
glucuronate	rs10898981	11:74092465	C	A	0.0773381	0.0164678	0.678023	2.64893e-06	7988	0.00210079	0.0078101	0.678851	0.787989	864982	0.00275347	22.0499
glucuronate	rs189957470	12:56928650	T	C	-0.288782	0.0611897	0.0160574	2.36482e-06	7988	-0.00470706	0.0317126	0.01184	0.881993	864982	0.00278059	22.2677
glucuronate	rs117910752	8:37579166	G	A	0.185814	0.0381401	0.0415035	1.10542e-06	7988	-0.0203446	0.0203707	0.035117	0.31791	864982	0.00296256	23.7293
ribitol	rs74995512	2:54587302	A	G	-0.331117	0.0720991	0.0113902	4.37895e-06	8128	0.0415848	0.0344547	0.013081	0.227434	864982	0.00258818	21.0861
ribitol	rs12144476	1:184892124	C	T	0.222626	0.0482583	0.0264037	3.96485e-06	8128	-0.00718777	0.0228471	0.026266	0.753061	864982	0.00261149	21.2765
ribitol	rs3845611	1:13906978	G	T	-0.104901	0.0226947	0.13437	3.79543e-06	8128	0.0108905	0.00944935	0.136836	0.249097	864982	0.00262172	21.3601
ribitol	rs192431765	13:98939516	C	G	0.406925	0.0876599	0.00788428	3.44911e-06	8128	-0.223115	0.199507	0.009422	0.263405	864982	0.00264419	21.5437
ribitol	rs145095548	14:81253194	C	A	0.524916	0.112951	0.00468731	3.363e-06	8128	-0.024962	0.0413054	0.011717	0.545648	864982	0.00265011	21.592
ribitol	rs12967772	18:64615675	T	C	0.114477	0.0245399	0.885377	3.08744e-06	8128	0.0567546	0.0294785	0.763004	0.054209	864982	0.00267021	21.7562
ribitol	rs2186050	9:132365981	C	G	-0.0781457	0.0165737	0.355675	2.41664e-06	8128	0.00958789	0.0074212	0.358548	0.196348	864982	0.00272773	22.2262
ribitol	rs7903429	10:69938352	T	C	0.0970626	0.0205295	0.170385	2.268e-06	8128	0.00541432	0.00860841	0.170475	0.529395	864982	0.00274265	22.3481
ribitol	rs73217598	8:14048060	A	G	0.307856	0.0648737	0.0144704	2.08033e-06	8128	0.0158192	0.0327486	0.014133	0.629077	864982	0.00276295	22.5139
ribitol	rs117587050	11:105764500	C	T	0.301156	0.0631777	0.015144	1.87162e-06	8128	-0.0169224	0.025378	0.018379	0.504913	864982	0.00278779	22.7169
ribitol	rs183901354	13:32902447	T	C	-0.901248	0.188913	0.00166482	1.83581e-06	8128	0.0782824	0.0318527	0.019807	0.014006	864982	0.00279233	22.754
ribitol	rs1420467	3:168727080	A	G	0.0920482	0.0191097	0.792493	1.45859e-06	8128	0.0160672	0.0090746	0.80183	0.076628	864982	0.00284643	23.1962
ribitol	rs13046014	21:25205345	C	G	0.143955	0.0298658	0.0710291	1.43512e-06	8128	-0.00907404	0.0135988	0.067869	0.504628	864982	0.00285024	23.2273
ribitol	rs7190382	16:77538283	T	A	-0.0809751	0.0163858	0.643304	7.74104e-07	8128	-0.00240689	0.0076406	0.64825	0.752747	864982	0.00299558	24.4152
ribitol	rs113682909	8:68759003	C	G	-0.405067	0.0804974	0.00939639	4.85273e-07	8128	-0.00265653	0.0233352	0.021313	0.909327	864982	0.00310567	25.3153
ribitol	rs77987208	12:4867959	C	T	-0.117677	0.0227397	0.132946	2.27943e-07	8128	-0.00389959	0.0107963	0.137761	0.71796	864982	0.00328399	26.7736
ribitol	rs13100424	3:62115715	G	C	0.294562	0.0550166	0.0200999	8.60081e-08	8128	-0.0124694	0.0268138	0.020831	0.641932	864982	0.00351442	28.6589
ribitol	rs72722075	15:45323474	T	C	-0.141262	0.0235479	0.123722	1.98631e-09	8128	-0.0179186	0.0105911	0.124857	0.090669	864982	0.00440802	35.9782
ribitol	rs72688441	1:46051053	A	G	-0.603321	0.0335227	0.0538338	2.04224e-72	8128	-0.00902056	0.0133609	0.060662	0.499588	864982	0.0383234	323.826
glycodeoxycholate	rs10807813	7:22829961	T	C	0.0953227	0.0205955	0.206154	3.68649e-06	6877	-0.00076229	0.00796002	0.202852	0.923721	864982	0.00310526	21.4152
glycodeoxycholate	rs146174820	2:68614232	A	G	-0.286214	0.0611534	0.0197154	2.86509e-06	6877	-0.0200507	0.0355658	0.020228	0.572941	864982	0.00317512	21.8985
glycodeoxycholate	rs74927400	11:74942866	T	C	0.330046	0.0678883	0.0157956	1.16438e-06	6877	0.0117517	0.0250432	0.018681	0.638913	864982	0.00342507	23.6283
glycodeoxycholate	rs115155467	16:22072216	G	A	-0.460446	0.0942028	0.00815257	1.0196e-06	6877	0.238476	0.210014	0.015612	0.256137	864982	0.00346198	23.8838
glycodeoxycholate	rs76962381	8:59176960	T	C	-0.10889	0.0207547	0.207403	1.55001e-07	6877	0.00383663	0.00824045	0.199536	0.641512	864982	0.00398666	27.518
glycodeoxycholate	rs7403557	15:27302979	G	A	0.101229	0.019175	0.731422	1.29754e-07	6877	0.00446999	0.00844814	0.73111	0.59674	864982	0.0040363	27.862
theobromine	rs113666924	22:41242018	A	G	-0.199128	0.043086	0.0343297	3.80707e-06	8137	-0.00829531	0.0173122	0.038274	0.631846	864982	0.00261812	21.3543
theobromine	rs116892987	6:102975232	A	G	-0.329003	0.0711461	0.0122552	3.758e-06	8137	0.0227903	0.0327284	0.01516	0.486217	864982	0.00262116	21.3792
theobromine	rs115810418	2:105943866	T	A	0.173537	0.0370651	0.0458835	2.84155e-06	8137	0.0139424	0.0169119	0.041445	0.409702	864982	0.00268671	21.9153
theobromine	rs72870405	2:162937083	A	T	-0.15323	0.0326215	0.0614672	2.63736e-06	8137	0.00527307	0.0152034	0.063942	0.728705	864982	0.0027042	22.0583
theobromine	rs6497692	16:23879382	T	C	0.0748062	0.0156289	0.431385	1.69789e-06	8137	0.014995	0.00658078	0.409526	0.022718	864982	0.00280759	22.904
theobromine	rs13065149	3:176589128	T	G	-0.0774221	0.0160933	0.416893	1.50311e-06	8137	-0.00403212	0.00661232	0.435042	0.541996	864982	0.00283623	23.1384
theobromine	rs12549440	8:123588611	T	C	0.0794261	0.0165038	0.34769	1.48987e-06	8137	-0.00576961	0.00679087	0.364295	0.395531	864982	0.00283831	23.1554
theobromine	rs6569661	6:130506764	G	A	-0.0859588	0.0178126	0.726404	1.39498e-06	8137	-0.0224481	0.014354	0.69745	0.117841	864982	0.00285378	23.2819
theobromine	rs139776	22:25313446	T	C	-0.0834689	0.0169698	0.332129	8.7129e-07	8137	0.00469496	0.00685644	0.340165	0.493514	864982	0.00296444	24.1874
theobromine	rs117966480	9:129582226	C	A	-0.322677	0.0654721	0.0145231	8.28759e-07	8137	0.0371166	0.0345744	0.017121	0.283026	864982	0.00297622	24.2838
theobromine	rs79880362	4:126123188	T	C	0.146943	0.0295016	0.0745231	6.33111e-07	8137	-0.00944244	0.0131823	0.070124	0.473829	864982	0.00303963	24.8028
theobromine	rs2529273	7:74289929	T	C	0.101541	0.0178971	0.726808	1.39856e-08	8137	-0.0245294	0.0115636	0.336282	0.033923	864982	0.00394038	32.1818
theobromine	rs56113850	19:41353107	C	T	-0.105914	0.0155754	0.576193	1.04562e-11	8137	-0.016417	0.00799426	0.563334	0.04003	864982	0.00565071	46.2298
quinate	rs73202647	8:12604438	C	T	-0.109072	0.0238233	0.121515	4.68646e-06	8200	-0.00564691	0.0100941	0.118191	0.575893	864982	0.00254976	20.9564
quinate	rs140759816	5:16902795	A	T	-0.186302	0.0405924	0.0375843	4.44137e-06	8200	-0.010887	0.0193794	0.033916	0.574296	864982	0.00256223	21.0591
quinate	rs5997787	22:31254954	C	T	0.0735554	0.0159581	0.55684	4.04072e-06	8200	0.000833652	0.00753269	0.594216	0.91185	864982	0.00258422	21.2403
quinate	rs4148714	7:117238453	C	A	-0.125867	0.027082	0.0913027	3.35762e-06	8200	0.0172848	0.0128688	0.087823	0.179201	864982	0.00262728	21.5952
quinate	rs74489311	5:163216187	A	T	-1.12714	0.240369	0.00103899	2.74252e-06	8200	0.00539144	0.0868564	0.000465	0.950485	864982	0.00267437	21.9833
quinate	rs34099891	5:60138339	T	G	-0.0824109	0.0174244	0.26108	2.24925e-06	8200	-0.00353873	0.012531	0.268585	0.777612	864982	0.00272055	22.3639
quinate	rs76051019	21:34522358	A	G	-0.23203	0.0487058	0.0258336	1.89885e-06	8200	0.0425714	0.0260856	0.02023	0.102682	864982	0.00276002	22.6893
quinate	rs73328382	10:101182508	A	C	-0.490215	0.101636	0.00586941	1.41227e-06	8200	0.0592533	0.0267419	0.018653	0.026733	864982	0.00282901	23.258
quinate	rs145444661	18:40717572	T	C	-0.329336	0.0679412	0.0131884	1.25107e-06	8200	0.00618682	0.0280658	0.015917	0.825526	864982	0.0028573	23.4912
quinate	rs62027288	15:75434747	C	T	0.0759955	0.0156247	0.460441	1.15144e-06	8200	0.0089419	0.00743044	0.418083	0.228747	864982	0.00287665	23.6508
quinate	rs183574340	17:12602528	A	G	-0.415375	0.0834702	0.00850881	6.48022e-07	8200	-0.0353163	0.0329078	0.013648	0.283174	864982	0.00301089	24.7578
quinate	rs116020639	2:65107483	C	T	-0.316022	0.0623683	0.0157528	4.04057e-07	8200	-0.0664497	0.0428315	0.013433	0.120792	864982	0.0031213	25.6685
quinate	rs115520044	14:49955007	A	G	0.330168	0.0606751	0.0166095	5.28093e-08	8200	-0.0164607	0.0317296	0.013677	0.603931	864982	0.00359807	29.6035
gentisate	rs113812650	12:95789152	T	C	-0.420894	0.0921	0.00708375	4.87808e-06	8013	0.00806638	0.0465087	0.008076	0.862293	864982	0.00259956	20.8794
gentisate	rs77380220	3:71009023	A	G	0.222387	0.0486142	0.0258828	4.77297e-06	8013	0.0146521	0.024709	0.02456	0.553223	864982	0.00260474	20.9211
gentisate	rs10097464	8:136785518	C	T	-0.0715199	0.015626	0.441401	4.71698e-06	8013	-0.00104855	0.00656249	0.452128	0.873058	864982	0.00260753	20.9435
gentisate	rs79188489	4:29076189	T	G	0.343904	0.0751315	0.0106531	4.70886e-06	8013	-0.0453416	0.0337543	0.012605	0.179163	864982	0.00260796	20.947
gentisate	rs6010005	22:50997119	C	G	0.229928	0.05	0.0237352	4.25419e-06	8013	0.00456855	0.0229331	0.025839	0.842101	864982	0.00263211	21.1415
gentisate	rs62621664	6:24505196	T	G	0.265359	0.0575444	0.0182409	4.00005e-06	8013	-0.0100887	0.0352223	0.015116	0.774555	864982	0.00264676	21.2595
gentisate	rs1010664	10:14965687	C	T	0.200004	0.0431905	0.0324447	3.64356e-06	8013	0.0225479	0.0179573	0.032413	0.209248	864982	0.00266898	21.4384
gentisate	rs76930336	11:118464764	A	C	-0.202699	0.0432874	0.0324797	2.83225e-06	8013	-0.0138119	0.01794	0.037464	0.441376	864982	0.00272897	21.9216
gentisate	rs10153505	19:652948	G	T	-0.109387	0.02296	0.854558	1.89575e-06	8013	-0.011069	0.0112906	0.84309	0.32689	864982	0.00282465	22.6923
gentisate	rs1041350	9:23613593	C	T	0.0994006	0.0208627	0.162725	1.8932e-06	8013	0.00585085	0.009154	0.157207	0.522702	864982	0.00282497	22.6949
gentisate	rs9959080	18:57100768	A	G	-0.0926697	0.0194371	0.807333	1.86358e-06	8013	0.0155455	0.00826639	0.806555	0.060032	864982	0.0028287	22.725
gentisate	rs2833465	21:32964103	T	C	-0.110209	0.023061	0.12614	1.76156e-06	8013	0.010411	0.0106086	0.132441	0.326403	864982	0.00284215	22.8333
gentisate	rs12471344	2:155116318	A	G	-0.204526	0.0425454	0.0351109	1.53017e-06	8013	0.0258451	0.0197015	0.042333	0.189545	864982	0.00287572	23.1038
gentisate	rs522708	1:96483045	G	A	-0.0822705	0.0169917	0.283475	1.28672e-06	8013	-0.00506882	0.0085012	0.27053	0.550995	864982	0.0029171	23.4372
gentisate	rs9572022	13:69386098	G	A	-0.0758655	0.0155994	0.568464	1.154e-06	8013	0.00547896	0.0065336	0.57058	0.40171	864982	0.00294305	23.6464
gentisate	rs72645867	13:95966980	A	G	0.162441	0.0331451	0.0602902	9.53955e-07	8013	-0.0338484	0.0172028	0.062186	0.04913	864982	0.00298853	24.0129
gentisate	rs73217253	3:133591578	A	G	-0.160981	0.0328036	0.0584083	9.2284e-07	8013	0.0379247	0.0154102	0.053591	0.013873	864982	0.00299646	24.0767
gentisate	rs375709482	6:114755319	T	C	-0.273576	0.0557177	0.0191874	9.10581e-07	8013	0.0296588	0.0739253		0.688292	864982	0.00299964	24.1025
gentisate	rs147503040	3:182515294	A	G	0.240882	0.0486921	0.0254653	7.53505e-07	8013	0.0169279	0.0222914	0.027234	0.447636	864982	0.00304489	24.4671
gentisate	rs72824920	2:50572907	C	T	0.192917	0.0371937	0.0442895	2.13916e-07	8013	0.0132113	0.0179041	0.040717	0.460582	864982	0.0033462	26.8964
theophylline	rs116572946	13:60655043	T	C	-0.278367	0.060805	0.0176742	4.694e-06	7822	-0.0084849	0.0219099	0.021233	0.69857	864982	0.00267225	20.953
theophylline	rs79542551	13:93724273	G	A	-0.328871	0.0716904	0.0127102	4.48836e-06	7822	0.0121173	0.0520141	0.013604	0.815779	864982	0.00268315	21.0387
theophylline	rs34804482	11:27389739	C	T	-0.242551	0.0527985	0.0234865	4.35018e-06	7822	-0.0312214	0.02576	0.021675	0.225487	864982	0.00269076	21.0985
theophylline	rs10902695	1:28645533	T	C	-0.0834655	0.018084	0.274212	3.9229e-06	7822	0.00196307	0.00712118	0.282048	0.782815	864982	0.00271598	21.2968
theophylline	rs116926604	7:86545395	C	T	-0.276332	0.0591917	0.0187757	3.03525e-06	7822	0.000156988	0.0209337	0.024402	0.994001	864982	0.00277853	21.7886
theophylline	rs643104	11:118567125	C	T	-0.0815481	0.017458	0.336783	2.99589e-06	7822	-0.00698356	0.0136228	0.322624	0.608241	864982	0.00278171	21.8136
theophylline	rs75870478	4:35565604	T	C	-0.281468	0.0600974	0.0183091	2.81969e-06	7822	-0.0191319	0.0250769	0.019942	0.44552	864982	0.00279649	21.9298
theophylline	rs114110478	3:60424982	C	G	0.142487	0.0303158	0.0759902	2.60048e-06	7822	-0.0130437	0.0132026	0.069832	0.323163	864982	0.00281624	22.0852
theophylline	rs2245730	21:44125328	C	A	-0.0787472	0.0162537	0.435058	1.26685e-06	7822	-0.00264048	0.00734697	0.439707	0.719289	864982	0.0029919	23.4668
theophylline	rs79361921	8:58934563	A	G	-0.232926	0.0470132	0.0295007	7.25218e-07	7822	-0.0214433	0.0182209	0.034938	0.239232	864982	0.00312837	24.5406
theophylline	rs12259905	10:29209423	T	C	0.155223	0.0305894	0.0731332	3.88709e-07	7822	8.69962e-05	0.0117678	0.077143	0.994127	864982	0.00328114	25.743
theophylline	rs115520044	14:49955007	A	G	0.322722	0.0619626	0.016898	1.90536e-07	7822	-0.0164607	0.0317296	0.013677	0.603931	864982	0.00345602	27.1198
1,5-anhydroglucitol (1,5-AG)	rs72670617	13:114616103	G	T	-0.109981	0.0239503	0.120487	4.38952e-06	8139	-0.0274699	0.00944689	0.138134	0.003651	864982	0.00258416	21.0818
1,5-anhydroglucitol (1,5-AG)	rs28429046	1:242167231	T	A	0.0877134	0.0190478	0.218221	4.12664e-06	8139	-0.00195291	0.0100127	0.210226	0.845357	864982	0.00259861	21.2
1,5-anhydroglucitol (1,5-AG)	rs147071339	3:120278690	G	A	-0.72443	0.15567	0.0024003	3.26144e-06	8139	-0.00768949	0.0703015	0.000603	0.912886	864982	0.00265374	21.6509
1,5-anhydroglucitol (1,5-AG)	rs116855721	14:55051548	A	G	0.235097	0.0504828	0.0228932	3.20903e-06	8139	0.00363738	0.0200258	0.025796	0.855864	864982	0.00265754	21.6821
1,5-anhydroglucitol (1,5-AG)	rs11219784	11:124680673	C	T	-0.29621	0.0635149	0.0145213	3.10664e-06	8139	0.000588827	0.0307333	0.017247	0.984694	864982	0.00266513	21.7441
1,5-anhydroglucitol (1,5-AG)	rs7536190	1:150399105	A	T	0.113912	0.0241326	0.886879	2.35583e-06	8139	-0.0460869	0.0104735	0.886364	1.09e-05	864982	0.00273006	22.2753
1,5-anhydroglucitol (1,5-AG)	rs34278530	16:84689718	C	T	0.0966945	0.020462	0.16675	2.29468e-06	8139	0.00177143	0.00927261	0.166365	0.848461	864982	0.00273619	22.3255
1,5-anhydroglucitol (1,5-AG)	rs185053832	7:141763311	A	C	-0.376359	0.0796429	0.00916021	2.29459e-06	8139	-0.000805324	0.0408163	0.009517	0.984259	864982	0.00273621	22.3256
1,5-anhydroglucitol (1,5-AG)	rs138882034	3:14256941	C	T	-0.40062	0.0847491	0.00797971	2.27723e-06	8139	-0.023971	0.0330627	0.018443	0.468453	864982	0.002738	22.3403
1,5-anhydroglucitol (1,5-AG)	rs111517692	9:132816672	A	G	0.186098	0.0389448	0.0399656	1.76596e-06	8139	-0.0193551	0.0203759	0.033503	0.342153	864982	0.00279767	22.8285
1,5-anhydroglucitol (1,5-AG)	rs6444144	3:164809016	T	C	0.0750138	0.0155373	0.601673	1.37932e-06	8139	-0.00202505	0.00782905	0.595105	0.795892	864982	0.00285574	23.3037
1,5-anhydroglucitol (1,5-AG)	rs219151	2:33215687	C	G	-0.0930985	0.0192478	0.803761	1.31914e-06	8139	0.00382368	0.00955316	0.819459	0.689029	864982	0.00286619	23.3893
1,5-anhydroglucitol (1,5-AG)	rs55646821	8:20605102	A	C	0.150169	0.0310105	0.936148	1.28209e-06	8139	-0.00576257	0.0231066	0.926261	0.803051	864982	0.00287291	23.4442
1,5-anhydroglucitol (1,5-AG)	rs2638281	19:49210869	G	A	0.0758197	0.015228	0.588573	6.39246e-07	8139	-0.0123742	0.00769417	0.515213	0.107783	864982	0.00303659	24.784
1,5-anhydroglucitol (1,5-AG)	rs10152997	15:61197157	C	T	-0.0762043	0.0152829	0.552011	6.15686e-07	8139	0.00381173	0.00700085	0.557746	0.586118	864982	0.00304545	24.8565
1,5-anhydroglucitol (1,5-AG)	rs117813792	9:116491682	G	A	-0.331071	0.0662852	0.0136799	5.89455e-07	8139	-0.0524635	0.0474576	0.01628	0.268935	864982	0.00305569	24.9403
1,5-anhydroglucitol (1,5-AG)	rs16923778	11:7262789	T	C	-0.364422	0.0717318	0.0114964	3.76743e-07	8139	-0.0273476	0.029854	0.016297	0.359641	864982	0.00316111	25.8035
1,5-anhydroglucitol (1,5-AG)	rs526600	1:87366597	A	T	-0.303655	0.0557783	0.980668	5.21094e-08	8139	-0.00347102	0.0287316	0.980297	0.903815	864982	0.00362811	29.6295
1,5-anhydroglucitol (1,5-AG)	rs115250081	17:18906042	T	C	-0.267495	0.0444913	0.0309995	1.82908e-09	8139	-0.0257271	0.0180623	0.037651	0.154327	864982	0.00442166	36.1389
1,5-anhydroglucitol (1,5-AG)	rs11976181	7:141797564	C	T	-0.132448	0.0208369	0.817748	2.06534e-10	8139	0.0174282	0.0100018	0.822619	0.08141	864982	0.00493973	40.3941
1,5-anhydroglucitol (1,5-AG)	rs4988235	2:136608646	A	G	0.125118	0.015516	0.646606	7.39543e-16	8139	-0.0113138	0.00815451	0.619587	0.1653	864982	0.00792598	65.009
1,5-anhydroglucitol (1,5-AG)	rs77283946	17:18886281	A	C	-0.552741	0.0562598	0.0189905	8.80516e-23	8139	0.0228343	0.0289009	0.018647	0.429496	864982	0.0117208	96.5029
1-stearoyl-2-arachidonoyl-GPI (18:0/20:4)	rs2712421	3:128287743	T	G	0.0732419	0.0160311	0.655887	4.90664e-06	8134	0.00763577	0.00693635	0.654843	0.270989	864982	0.00255962	20.8682
1-stearoyl-2-arachidonoyl-GPI (18:0/20:4)	rs79608464	16:71332588	A	G	0.25749	0.0562381	0.01871	4.68177e-06	8134	0.044523	0.0254743	0.020604	0.080505	864982	0.00257062	20.9581
1-stearoyl-2-arachidonoyl-GPI (18:0/20:4)	rs80195574	14:34582811	A	G	-0.221346	0.0471492	0.0272033	2.67135e-06	8134	-0.0159343	0.0230383	0.026556	0.48917	864982	0.00270219	22.0337
1-stearoyl-2-arachidonoyl-GPI (18:0/20:4)	rs112843621	14:26519047	G	A	-0.366363	0.0780364	0.0095679	2.66903e-06	8134	-0.0463033	0.0390699	0.015874	0.235948	864982	0.0027024	22.0355
1-stearoyl-2-arachidonoyl-GPI (18:0/20:4)	rs140033739	6:30205152	A	G	-0.166275	0.0351807	0.0496511	2.28641e-06	8134	-0.0107112	0.0164598	0.061504	0.515231	864982	0.00273873	22.3325
1-stearoyl-2-arachidonoyl-GPI (18:0/20:4)	rs116018426	2:36919561	A	G	-0.366432	0.0770971	0.0099395	2.00554e-06	8134	0.000420911	0.0418988	0.013366	0.991981	864982	0.0027695	22.5842
1-stearoyl-2-arachidonoyl-GPI (18:0/20:4)	rs400810	5:31675161	G	A	0.128883	0.0270407	0.0862856	1.8767e-06	8134	-0.014247	0.0118144	0.087005	0.227842	864982	0.00278509	22.7116
1-stearoyl-2-arachidonoyl-GPI (18:0/20:4)	rs66466742	19:11336444	T	C	-0.189746	0.0383851	0.0402441	7.68393e-07	8134	-0.0243613	0.0155853	0.05298	0.118018	864982	0.00299511	24.4294
1-stearoyl-2-arachidonoyl-GPI (18:0/20:4)	rs2269938	12:120242014	G	C	-0.104296	0.0203216	0.166874	2.86272e-07	8134	0.0091183	0.00832622	0.183555	0.273432	864982	0.00322783	26.3338
1-stearoyl-2-arachidonoyl-GPI (18:0/20:4)	rs1532085	15:58683366	G	A	-0.0917612	0.0157522	0.623614	5.70113e-09	8134	0.0123346	0.00665242	0.622212	0.063739	864982	0.00415455	33.9257
1-stearoyl-2-arachidonoyl-GPI (18:0/20:4)	rs157595	19:45425460	G	A	0.0939248	0.0158609	0.599898	3.18487e-09	8134	-0.0165248	0.00837183	0.61466	0.04842	864982	0.00429272	35.0589
1-stearoyl-2-arachidonoyl-GPI (18:0/20:4)	rs3812316	7:73020337	G	C	-0.136926	0.023095	0.121888	3.05078e-09	8134	-0.00739931	0.00981982	0.12596	0.451162	864982	0.00430288	35.1422
1-stearoyl-2-arachidonoyl-GPI (18:0/20:4)	rs7241918	18:47160953	T	G	0.132894	0.0200029	0.826708	3.05834e-11	8134	-0.0076522	0.00846689	0.822657	0.366116	864982	0.00539722	44.1284
1-stearoyl-2-arachidonoyl-GPI (18:0/20:4)	rs77960347	18:47109955	G	A	0.479876	0.0634052	0.0143349	3.77862e-14	8134	-0.00603216	0.0371241	0.013383	0.8709	864982	0.00699289	57.2666
1-stearoyl-2-arachidonoyl-GPI (18:0/20:4)	rs964184	11:116648917	C	G	-0.194744	0.0224871	0.868833	4.70771e-18	8134	0.0143712	0.00953135	0.86527	0.131598	864982	0.00913631	74.9816
1-stearoyl-2-arachidonoyl-GPI (18:0/20:4)	rs112957492	1:63117010	C	T	-0.195795	0.0157253	0.338891	1.38202e-35	8134	0.00618811	0.010324	0.303071	0.548905	864982	0.0187026	154.988
1-stearoyl-2-arachidonoyl-GPI (18:0/20:4)	rs174560	11:61581764	C	T	-0.263536	0.0162451	0.306967	3.49778e-59	8134	0.0262095	0.00688605	0.312697	0.000142	864982	0.0313402	263.105
indolelactate	rs2472509	9:107684230	G	T	0.07003	0.0152695	0.326865	4.51219e-06	8233	-0.00881171	0.00688608	0.339335	0.200655	864982	0.00254831	21.0287
indolelactate	rs142582686	10:102764904	T	G	0.164806	0.0355849	0.0429166	3.63318e-06	8233	-0.0281012	0.0189789	0.049664	0.13869	864982	0.00259852	21.4442
indolelactate	rs113392484	6:79147497	C	T	0.318007	0.0686372	0.0109306	3.60129e-06	8233	0.0280139	0.0343659	0.012974	0.414983	864982	0.00260055	21.4609
indolelactate	rs139117506	15:83976986	C	A	-0.175748	0.0379139	0.0370029	3.56131e-06	8233	-0.00702965	0.0209125	0.042077	0.736762	864982	0.00260312	21.4822
indolelactate	rs148403098	14:102818282	T	C	0.167538	0.0359224	0.0411829	3.10312e-06	8233	0.0171884	0.0151204	0.047302	0.255599	864982	0.00263507	21.7466
indolelactate	rs11598287	10:133914409	A	G	0.0749453	0.0160157	0.30454	2.87603e-06	8233	0.00206786	0.00871411	0.290079	0.812451	864982	0.00265268	21.8923
indolelactate	rs35021400	16:87046632	A	C	-0.0820587	0.0174559	0.214409	2.58998e-06	8233	0.00717023	0.00844747	0.197679	0.395974	864982	0.00267696	22.0932
indolelactate	rs73782967	5:116263019	A	G	-0.152997	0.0316953	0.0546588	1.38514e-06	8233	-0.00825599	0.017213	0.045751	0.631519	864982	0.00282222	23.2954
indolelactate	rs1354368	4:100441886	G	A	-0.072441	0.0148179	0.64522	1.01477e-06	8233	-0.0077046	0.00696981	0.657516	0.268949	864982	0.00289453	23.8941
indolelactate	rs145909629	9:26547366	A	G	0.321487	0.0589415	0.0147347	4.91562e-08	8233	-0.0308531	0.0244749	0.021699	0.207428	864982	0.00360048	29.7426
indolelactate	rs11647808	16:58770881	A	C	0.212473	0.0262875	0.0790114	6.33765e-16	8233	-0.00872193	0.0122889	0.078791	0.477894	864982	0.0078726	65.3136
indolelactate	rs2997922	9:131580744	T	C	0.185074	0.0156931	0.709362	4.22481e-32	8233	0.00223051	0.00822754	0.729645	0.786304	864982	0.0166127	139.049
docosahexaenoate (DHA; 22:6n3)	rs34736275	7:80200343	A	G	0.0734802	0.0160133	0.327588	4.46044e-06	8279	0.0105947	0.00789717	0.31637	0.179705	864982	0.00253687	21.0511
docosahexaenoate (DHA; 22:6n3)	rs143268031	12:118135190	G	A	0.479847	0.104216	0.00507707	4.13762e-06	8279	0.0113128	0.0309409	0.022457	0.714664	864982	0.00255416	21.1949
docosahexaenoate (DHA; 22:6n3)	rs1018091	4:144539774	C	T	0.0675472	0.0146699	0.457063	4.13525e-06	8279	-0.00244398	0.00663673	0.446697	0.712662	864982	0.0025543	21.1961
docosahexaenoate (DHA; 22:6n3)	rs144230997	13:71237104	T	A	-0.321529	0.0691608	0.0116734	3.33553e-06	8279	0.0187334	0.0284043	0.016594	0.509578	864982	0.00260381	21.608
docosahexaenoate (DHA; 22:6n3)	rs6564915	16:81808233	G	T	0.101809	0.0218657	0.856833	3.2225e-06	8279	-0.0135757	0.0117858	0.863539	0.249369	864982	0.00261175	21.6741
docosahexaenoate (DHA; 22:6n3)	rs12129379	1:159965261	T	G	0.0929219	0.0196733	0.17895	2.32117e-06	8279	-0.000167014	0.00815674	0.211258	0.983663	864982	0.00268742	22.3037
docosahexaenoate (DHA; 22:6n3)	rs11930628	4:60653867	G	A	0.123625	0.0261218	0.0880354	2.21625e-06	8279	0.0175383	0.0133674	0.077645	0.189478	864982	0.00269808	22.3924
docosahexaenoate (DHA; 22:6n3)	rs145325641	12:95634871	A	G	-0.229959	0.047234	0.0247183	1.12451e-06	8279	0.0428602	0.0231598	0.026572	0.064234	864982	0.00285478	23.6966
docosahexaenoate (DHA; 22:6n3)	rs8523	6:10981053	A	G	-0.0784228	0.0147676	0.429891	1.09343e-07	8279	0.00879223	0.00721967	0.428983	0.223278	864982	0.00339477	28.1942
docosahexaenoate (DHA; 22:6n3)	rs174603	11:61626206	A	G	-0.0936123	0.015879	0.318542	3.73866e-09	8279	0.00662004	0.00711982	0.315359	0.35249	864982	0.00418044	34.7468
1-stearoyl-2-oleoyl-GPS (18:0/18:1)	rs7161063	14:88746516	G	C	-0.188363	0.0410966	0.0367098	4.57413e-06	8055	0.000801679	0.0216725	0.033535	0.970488	864982	0.00260125	21.0025
1-stearoyl-2-oleoyl-GPS (18:0/18:1)	rs56058673	22:36477747	T	C	-0.155282	0.0336363	0.0591344	3.90287e-06	8055	-0.0153858	0.015933	0.05396	0.334207	864982	0.00263884	21.3068
1-stearoyl-2-oleoyl-GPS (18:0/18:1)	rs55731338	6:35140992	A	G	-0.21443	0.0462655	0.0289729	3.57332e-06	8055	0.0120738	0.0183508	0.032988	0.510572	864982	0.00265971	21.4758
1-stearoyl-2-oleoyl-GPS (18:0/18:1)	rs9277341	6:33039625	C	T	-0.0774887	0.0166568	0.310012	3.28633e-06	8055	0.00359553	0.00900769	0.275347	0.6898	864982	0.00267956	21.6364
1-stearoyl-2-oleoyl-GPS (18:0/18:1)	rs138806707	8:20856652	C	T	-0.258703	0.0555882	0.0200426	3.25682e-06	8055	-0.00709813	0.0242635	0.019761	0.769889	864982	0.00268167	21.6536
1-stearoyl-2-oleoyl-GPS (18:0/18:1)	rs17831607	6:134684539	G	A	-0.106904	0.0224635	0.139338	1.94566e-06	8055	0.00933034	0.00965	0.136268	0.333633	864982	0.00280381	22.6425
1-stearoyl-2-oleoyl-GPS (18:0/18:1)	rs55823223	17:73890363	A	G	-0.10594	0.0217392	0.150056	1.09794e-06	8055	0.00630309	0.00988142	0.132364	0.523566	864982	0.0029396	23.7424
1-stearoyl-2-oleoyl-GPS (18:0/18:1)	rs117022836	11:37672585	T	C	-0.228706	0.0457893	0.0293313	5.89112e-07	8055	0.0218799	0.0221984	0.024923	0.324283	864982	0.00308758	24.9413
1-stearoyl-2-oleoyl-GPS (18:0/18:1)	rs1354034	3:56849749	C	T	0.138779	0.0159732	0.609726	3.68039e-18	8055	-0.000930433	0.00754992	0.627556	0.901912	864982	0.00928426	75.4668
1-myristoyl-2-palmitoyl-GPC (14:0/16:0)	rs17583806	13:105431517	A	G	0.13245	0.0289892	0.0741304	4.90168e-06	8271	-0.0137815	0.0138977	0.068731	0.321355	864982	0.00251755	20.8702
1-myristoyl-2-palmitoyl-GPC (14:0/16:0)	rs10868484	9:89391655	C	T	0.0967565	0.0211482	0.160135	4.75862e-06	8271	-0.00227659	0.00873966	0.169446	0.794486	864982	0.0025244	20.9271
1-myristoyl-2-palmitoyl-GPC (14:0/16:0)	rs4698782	4:110655281	C	T	-0.0728829	0.0154847	0.439682	2.51668e-06	8271	-0.00788299	0.00667624	0.428212	0.237679	864982	0.00267132	22.1483
1-myristoyl-2-palmitoyl-GPC (14:0/16:0)	rs116926922	6:160379710	T	G	0.200887	0.0425847	0.0329258	2.3894e-06	8271	0.00149388	0.0193632	0.035467	0.938478	864982	0.00268331	22.248
1-myristoyl-2-palmitoyl-GPC (14:0/16:0)	rs114128846	2:119038035	A	G	0.147692	0.031243	0.064399	2.27645e-06	8271	0.0107451	0.0138274	0.064028	0.437132	864982	0.0026945	22.341
1-myristoyl-2-palmitoyl-GPC (14:0/16:0)	rs147325198	5:9684823	A	G	0.312097	0.065423	0.014061	1.83812e-06	8271	0.013897	0.0217282	0.025837	0.522483	864982	0.00274389	22.7517
1-myristoyl-2-palmitoyl-GPC (14:0/16:0)	rs28704912	18:7928034	A	C	0.130285	0.0272362	0.0874939	1.72261e-06	8271	0.00531485	0.0115082	0.091363	0.644188	864982	0.00275891	22.8766
1-myristoyl-2-palmitoyl-GPC (14:0/16:0)	rs79682447	4:2262104	A	G	-0.189114	0.0384282	0.0406628	8.59963e-07	8271	-0.00979279	0.0170368	0.037986	0.565443	864982	0.00291957	24.2126
1-myristoyl-2-palmitoyl-GPC (14:0/16:0)	rs12331085	4:172802850	A	G	-0.0932487	0.0176113	0.264501	1.19123e-07	8271	0.00935609	0.00752103	0.260809	0.213465	864982	0.00337812	28.0284
paraxanthine	rs10194878	2:139397458	C	T	0.0812524	0.0177378	0.283725	4.63326e-06	7840	-0.00278487	0.00830029	0.264184	0.737232	864982	0.00266929	20.9779
paraxanthine	rs150047778	7:115758311	C	T	-0.357145	0.0775345	0.0108029	4.09938e-06	7840	-0.00786384	0.0410756	0.012051	0.848169	864982	0.00269904	21.2123
paraxanthine	rs10459799	16:59997062	G	C	-0.103929	0.0224526	0.147324	3.67743e-06	7840	-0.00159527	0.00913598	0.146581	0.861335	864982	0.00272545	21.4205
paraxanthine	rs13243315	7:25514053	C	T	-0.0931508	0.020119	0.205073	3.6566e-06	7840	-0.00597582	0.00793865	0.207773	0.451613	864982	0.00272683	21.4314
paraxanthine	rs112492033	15:80735234	A	G	-0.270033	0.0581759	0.0190433	3.45602e-06	7840	-0.0146214	0.0215721	0.022009	0.497917	864982	0.00274056	21.5396
paraxanthine	rs62017761	16:6552504	G	T	-0.0738812	0.0158913	0.4716	3.33291e-06	7840	0.00585781	0.00728474	0.48927	0.4213	864982	0.0027494	21.6092
paraxanthine	rs643104	11:118567125	C	T	-0.081713	0.0174577	0.336248	2.86002e-06	7840	-0.00698356	0.0136228	0.322624	0.608241	864982	0.00278664	21.9027
paraxanthine	rs10509810	10:107765356	G	A	-0.0767333	0.0163837	0.408098	2.82009e-06	7840	0.00169656	0.00666931	0.408848	0.799224	864982	0.00279006	21.9297
paraxanthine	rs2245730	21:44125328	C	A	-0.0769941	0.0162704	0.434712	2.22152e-06	7840	-0.00264048	0.00734697	0.439707	0.719289	864982	0.00284816	22.3876
paraxanthine	rs9370260	6:53921674	C	T	0.0811845	0.01711	0.682724	2.08665e-06	7840	-0.0135767	0.00788927	0.695327	0.085268	864982	0.00286342	22.5079
paraxanthine	rs11599254	10:29217961	T	C	0.137987	0.0286132	0.0840498	1.41769e-06	7840	-0.0031008	0.0110077	0.091675	0.778203	864982	0.00295761	23.2505
paraxanthine	rs79361921	8:58934563	A	G	-0.22819	0.0472548	0.029188	1.37267e-06	7840	-0.0214433	0.0182209	0.034938	0.239232	864982	0.00296548	23.3126
paraxanthine	rs34563893	12:98432393	C	T	-0.343882	0.0708587	0.012781	1.21566e-06	7840	-0.030519	0.0223471	0.021101	0.172021	864982	0.00299512	23.5462
paraxanthine	rs78607630	9:110676943	G	A	-0.253719	0.0518432	0.0241997	9.88221e-07	7840	-0.015068	0.0228079	0.027453	0.508862	864982	0.00304566	23.9448
paraxanthine	rs115520044	14:49955007	A	G	0.30686	0.0617075	0.0170535	6.59906e-07	7840	-0.0164607	0.0317296	0.013677	0.603931	864982	0.00314428	24.7226
paraxanthine	rs11032948	11:34972897	T	C	0.0933967	0.0187015	0.245032	5.91196e-07	7840	0.0015492	0.0104755	0.25197	0.882387	864982	0.00317113	24.9344
paraxanthine	rs56113850	19:41353107	C	T	-0.111197	0.0159364	0.573947	3.00367e-12	7840	-0.016417	0.00799426	0.563334	0.04003	864982	0.00617165	48.6738
4-methyl-2-oxopentanoate	rs6754181	2:29966380	C	T	0.0935486	0.0202835	0.840504	3.98709e-06	8255	0.00934421	0.0086122	0.832829	0.277909	864982	0.00257012	21.2659
4-methyl-2-oxopentanoate	rs7012455	8:52688351	T	C	0.0767546	0.0165318	0.72081	3.43625e-06	8255	0.00383862	0.00802034	0.707685	0.632201	864982	0.00260447	21.5508
4-methyl-2-oxopentanoate	rs75090459	13:22701989	A	G	0.26568	0.0567147	0.017058	2.80646e-06	8255	-0.00582694	0.0319385	0.018754	0.855224	864982	0.00265128	21.9392
4-methyl-2-oxopentanoate	rs112482875	11:20490470	C	G	0.183548	0.0390382	0.0370528	2.57958e-06	8255	0.00319788	0.0162991	0.041532	0.844416	864982	0.0026708	22.1011
4-methyl-2-oxopentanoate	rs6055350	20:839515	C	G	-0.186005	0.0393211	0.96283	2.24051e-06	8255	0.0132745	0.0200311	0.967465	0.507557	864982	0.00270337	22.3714
4-methyl-2-oxopentanoate	rs77753167	18:10814500	T	C	-0.147065	0.0310573	0.0607551	2.18759e-06	8255	0.000863627	0.0127099	0.070945	0.945796	864982	0.00270892	22.4174
4-methyl-2-oxopentanoate	rs58729469	11:36071833	T	C	0.0976357	0.0200177	0.159237	1.07452e-06	8255	-0.0152862	0.009129	0.148551	0.094034	864982	0.00287357	23.7839
4-methyl-2-oxopentanoate	rs56107485	6:156838561	C	A	-0.152913	0.0307105	0.0606982	6.38534e-07	8255	0.00963741	0.0151293	0.057092	0.524162	864982	0.0029943	24.7862
4-methyl-2-oxopentanoate	rs73597221	11:132108194	A	G	-0.17389	0.0348777	0.0466309	6.17385e-07	8255	-0.00731972	0.0170794	0.049359	0.668257	864982	0.00300214	24.8513
4-methyl-2-oxopentanoate	rs893971	4:89203670	G	A	0.0924746	0.0150638	0.399187	8.31252e-10	8255	-0.000915419	0.00739631	0.396193	0.901498	864982	0.00454444	37.6765
3-indoxyl sulfate	rs198542	17:48644537	A	G	0.0702721	0.0153512	0.454857	4.70302e-06	8242	0.00198104	0.00668652	0.452231	0.767077	864982	0.00253598	20.9496
3-indoxyl sulfate	rs55839541	1:214043710	A	G	0.101358	0.0221088	0.139213	4.55069e-06	8242	0.00300548	0.0103127	0.126143	0.770747	864982	0.00254359	21.0126
3-indoxyl sulfate	rs4649261	1:233944248	G	A	0.0737226	0.0158935	0.388522	3.50859e-06	8242	0.00174048	0.00669717	0.387402	0.794981	864982	0.00260374	21.5108
3-indoxyl sulfate	rs4692540	4:26530798	T	G	-0.0952962	0.0204074	0.837001	3.01657e-06	8242	0.00040092	0.0108079	0.860452	0.970389	864982	0.00263873	21.8007
3-indoxyl sulfate	rs146369127	3:22425473	A	G	0.269587	0.0567278	0.0185524	2.0112e-06	8242	-0.0214504	0.0272457	0.018229	0.431113	864982	0.00273266	22.5788
3-indoxyl sulfate	rs11078452	17:3406741	C	A	-0.266191	0.0555632	0.980903	1.66138e-06	8242	-0.0279459	0.0289258	0.982503	0.333973	864982	0.00277697	22.946
3-indoxyl sulfate	rs72987107	19:5335254	T	C	-0.255879	0.0532644	0.0209548	1.55571e-06	8242	-0.0681311	0.0271766	0.017597	0.012196	864982	0.00279221	23.0722
3-indoxyl sulfate	rs74334677	10:61328330	A	G	-0.217425	0.0447759	0.0306073	1.19873e-06	8242	0.0258821	0.0618098	0.022332	0.675421	864982	0.00285271	23.5735
3-indoxyl sulfate	rs56113850	19:41353107	C	T	-0.076687	0.0152603	0.576131	5.02725e-07	8242	-0.016417	0.00799426	0.563334	0.04003	864982	0.00305461	25.2471
3-indoxyl sulfate	rs191105317	4:129736514	G	C	-0.362577	0.0700538	0.0117339	2.27061e-07	8242	0.0567139	0.0394166	0.011271	0.150191	864982	0.00323963	26.7813
sphingosine 1-phosphate	rs10502344	18:6107709	G	A	0.190151	0.0413987	0.0362631	4.36607e-06	8246	-0.0273229	0.0185353	0.035677	0.140442	864982	0.00255194	21.092
sphingosine 1-phosphate	rs11986857	8:21040058	G	C	0.147791	0.0320867	0.0606116	4.10483e-06	8246	-0.0245509	0.0144946	0.066091	0.090303	864982	0.00256618	21.21
sphingosine 1-phosphate	rs7200047	16:83151469	A	G	0.0725737	0.0157374	0.49245	3.99671e-06	8246	-0.00785074	0.00739319	0.483669	0.288267	864982	0.00257235	21.2612
sphingosine 1-phosphate	rs140079282	3:99166438	A	C	-0.261606	0.056463	0.0184262	3.60008e-06	8246	-0.0401483	0.0201066	0.027254	0.045869	864982	0.00259654	21.4616
sphingosine 1-phosphate	rs9360664	6:74041424	A	G	-0.0936889	0.0200697	0.1805	3.03896e-06	8246	0.00998795	0.00844874	0.181975	0.237153	864982	0.00263575	21.7866
sphingosine 1-phosphate	rs71588370	5:104157179	G	A	0.184415	0.0392364	0.0394801	2.60043e-06	8246	0.0160338	0.0178312	0.038073	0.368548	864982	0.00267183	22.0856
sphingosine 1-phosphate	rs73788485	5:129652474	C	T	0.513535	0.109227	0.00497814	2.58227e-06	8246	0.022978	0.0385435	0.012807	0.551103	864982	0.00267346	22.0991
sphingosine 1-phosphate	rs1456759	4:31549421	T	C	-0.0816351	0.0173502	0.737365	2.53695e-06	8246	0.0116202	0.00773964	0.758315	0.13324	864982	0.00267755	22.133
sphingosine 1-phosphate	rs141116536	6:1333169	C	T	0.229382	0.0484838	0.0266543	2.233e-06	8246	-0.0106232	0.0252647	0.024618	0.674163	864982	0.0027071	22.3779
sphingosine 1-phosphate	rs41397245	5:77170663	A	G	-0.0776802	0.0161082	0.378124	1.41834e-06	8246	0.00013999	0.00753386	0.353887	0.985217	864982	0.00281229	23.2499
sphingosine 1-phosphate	rs9461721	6:31738408	G	A	-0.256109	0.0478132	0.0262263	8.48745e-08	8246	-0.0838948	0.0292663	0.026694	0.004162	864982	0.00346739	28.6846
sphingosine 1-phosphate	rs1000821	17:74434003	T	C	0.0955501	0.0152708	0.460226	3.92298e-10	8246	-0.00898424	0.00757298	0.462454	0.235476	864982	0.0047254	39.1411
alpha-hydroxyisocaproate	rs4852728	2:71130038	A	C	-0.0864222	0.0188155	0.178937	4.36647e-06	8250	0.00979784	0.00882239	0.215041	0.266713	864982	0.00255068	21.0918
alpha-hydroxyisocaproate	rs10832920	11:18341869	G	A	-0.0659084	0.0142595	0.539011	3.79896e-06	8250	0.00621763	0.00723115	0.516611	0.389857	864982	0.00258283	21.3583
alpha-hydroxyisocaproate	rs62485457	7:104557522	C	T	0.228417	0.0492927	0.0221196	3.58845e-06	8250	-0.055759	0.0202322	0.025138	0.005867	864982	0.00259602	21.4677
alpha-hydroxyisocaproate	rs4934976	10:33791122	A	G	-0.0731137	0.0155296	0.657788	2.50131e-06	8250	-0.00641554	0.00675672	0.636738	0.342351	864982	0.00267952	22.1601
alpha-hydroxyisocaproate	rs620617	5:19446847	T	C	-0.070098	0.0147602	0.599716	2.0429e-06	8250	0.0134945	0.00672325	0.59799	0.044758	864982	0.00272638	22.5487
alpha-hydroxyisocaproate	rs34973031	5:73166354	C	A	-0.123459	0.0259273	0.0853852	1.91937e-06	8250	0.0144728	0.0109081	0.093386	0.184564	864982	0.00274085	22.6686
alpha-hydroxyisocaproate	rs142728688	1:154628059	A	G	-0.23423	0.0483974	0.0227938	1.30022e-06	8250	0.035593	0.0232662	0.025047	0.126049	864982	0.0028311	23.4172
alpha-hydroxyisocaproate	rs35783478	4:109229383	A	G	0.0830143	0.0171179	0.231208	1.23742e-06	8250	0.0075266	0.00763448	0.248814	0.324162	864982	0.00284259	23.5125
alpha-hydroxyisocaproate	rs11715398	3:193834116	T	C	0.116068	0.0236777	0.105338	9.48658e-07	8250	0.00509798	0.0110693	0.110178	0.645145	864982	0.00290422	24.0237
alpha-hydroxyisocaproate	rs10414919	19:20055286	A	G	-0.0797399	0.0161833	0.280961	8.33707e-07	8250	0.0122921	0.00807192	0.278013	0.127786	864982	0.00293418	24.2724
alpha-hydroxyisocaproate	rs1808859	4:89234812	C	T	0.0726542	0.0146613	0.44434	7.21386e-07	8250	0.00184929	0.00659088	0.443002	0.77905	864982	0.00296778	24.5511
alpha-hydroxyisocaproate	rs7737487	5:164483002	A	G	0.0727989	0.0146176	0.595653	6.35102e-07	8250	0.00805348	0.00675919	0.610025	0.23346	864982	0.00299737	24.7966
alpha-hydroxyisocaproate	rs734860	5:173399841	C	T	0.0779035	0.0152545	0.602667	3.27446e-07	8250	-0.00244198	0.0077376	0.623383	0.752342	864982	0.00315133	26.0743
alpha-hydroxyisocaproate	rs1975533	5:58702408	G	A	-0.119704	0.0225894	0.116319	1.16365e-07	8250	-0.0231837	0.0105794	0.110302	0.028447	864982	0.00339218	28.0739
1-stearoyl-GPI (18:0)	rs13265847	8:29661804	G	A	-0.156331	0.0336519	0.942421	3.39176e-06	8260	-0.0326275	0.0158844	0.938794	0.039989	864982	0.0026059	21.5757
1-stearoyl-GPI (18:0)	rs78765237	9:8396478	A	G	0.24977	0.053264	0.0204739	2.74152e-06	8260	-0.0286999	0.0221662	0.022755	0.195381	864982	0.00265508	21.9841
1-stearoyl-GPI (18:0)	rs151115380	1:164724322	T	C	0.310888	0.0661973	0.0130281	2.64817e-06	8260	-0.0376541	0.0296567	0.014256	0.204179	864982	0.00266311	22.0507
1-stearoyl-GPI (18:0)	rs7302336	12:131008165	A	G	0.113218	0.0239989	0.112836	2.38589e-06	8260	-0.00675174	0.0114545	0.110409	0.555594	864982	0.0026872	22.2507
1-stearoyl-GPI (18:0)	rs139782415	4:10516618	T	C	0.126378	0.0264791	0.0899487	1.81728e-06	8260	-0.0178392	0.0110276	0.093713	0.105733	864982	0.00275018	22.7736
1-stearoyl-GPI (18:0)	rs13035306	2:124719428	T	C	-0.156036	0.0325815	0.05619	1.67535e-06	8260	3.09995e-05	0.0147491	0.057082	0.998348	864982	0.002769	22.9299
1-stearoyl-GPI (18:0)	rs2435583	11:98573845	G	A	-0.0990229	0.0204562	0.164587	1.29364e-06	8260	-0.00789408	0.0084497	0.177937	0.350182	864982	0.00282886	23.427
1-stearoyl-GPI (18:0)	rs7610125	3:152631117	T	C	-0.0758416	0.0155174	0.436891	1.02115e-06	8260	-0.00876732	0.00735781	0.437448	0.233426	864982	0.00288365	23.8821
1-stearoyl-GPI (18:0)	rs35311550	3:584012	C	T	-0.322065	0.0642743	0.0141818	5.42083e-07	8260	0.0374673	0.0433023	0.013928	0.386908	864982	0.0030305	25.1019
1-stearoyl-GPI (18:0)	rs113735393	16:81558066	A	G	-0.207519	0.0411356	0.0352927	4.54134e-07	8260	0.0257545	0.0217519	0.031492	0.236383	864982	0.0030716	25.4434
1-stearoyl-GPI (18:0)	rs10789117	1:63072265	C	A	-0.0805466	0.0157387	0.341811	3.09195e-07	8260	0.0105492	0.00769616	0.318034	0.170474	864982	0.00316083	26.1849
1,2-dipalmitoyl-GPC (16:0/16:0)	rs6753019	2:113948159	A	G	-0.0961117	0.0210504	0.837465	4.97633e-06	8264	0.00691702	0.00875599	0.821922	0.429554	864982	0.00251621	20.8414
1,2-dipalmitoyl-GPC (16:0/16:0)	rs1601935	15:58671765	T	G	-0.0771848	0.0168088	0.650326	4.39154e-06	8264	0.010086	0.00689159	0.655198	0.143314	864982	0.00254503	21.0807
1,2-dipalmitoyl-GPC (16:0/16:0)	rs72728195	8:138590995	C	T	-0.0764083	0.0166291	0.307461	4.33073e-06	8264	0.00358058	0.00723508	0.296333	0.620748	864982	0.00254827	21.1076
1,2-dipalmitoyl-GPC (16:0/16:0)	rs7320739	13:106938049	G	T	-0.0957937	0.0206722	0.166891	3.58761e-06	8264	0.00591746	0.00897253	0.158036	0.509634	864982	0.00259169	21.4682
1,2-dipalmitoyl-GPC (16:0/16:0)	rs145128297	5:25233642	A	G	-0.298888	0.0637577	0.014713	2.76062e-06	8264	0.0182819	0.0301452	0.014616	0.544222	864982	0.00265221	21.9708
1,2-dipalmitoyl-GPC (16:0/16:0)	rs3019671	11:134494054	T	C	-0.0743413	0.0156753	0.39617	2.11027e-06	8264	0.00110139	0.00663704	0.40425	0.868186	864982	0.0027143	22.4866
1,2-dipalmitoyl-GPC (16:0/16:0)	rs183181954	8:11209333	G	A	0.857517	0.179475	0.0018173	1.77117e-06	8264	0.105701	0.0711736	0.000522	0.137503	864982	0.00275479	22.823
1,2-dipalmitoyl-GPC (16:0/16:0)	rs185772485	10:4423607	G	A	-0.277576	0.0576862	0.0180312	1.4955e-06	8264	0.00315502	0.0237063	0.019103	0.89409	864982	0.00279392	23.1481
1,2-dipalmitoyl-GPC (16:0/16:0)	rs4920834	5:85048075	A	G	0.0902345	0.0181074	0.764055	6.25094e-07	8264	0.00622856	0.00764083	0.763721	0.414972	864982	0.00299599	24.8272
1,2-dipalmitoyl-GPC (16:0/16:0)	rs17248720	19:11198187	T	C	-0.122497	0.0238862	0.113267	2.92288e-07	8264	-0.00844456	0.0107205	0.106628	0.430885	864982	0.00317239	26.2937
1,2-dipalmitoyl-GPC (16:0/16:0)	rs12544703	8:59310424	G	A	-0.106164	0.019997	0.182667	1.1023e-07	8264	-0.0171472	0.00822635	0.188941	0.037143	864982	0.00339904	28.1786
1,2-dipalmitoyl-GPC (16:0/16:0)	rs17231506	16:56994528	T	C	0.0901668	0.0162354	0.325307	2.79678e-08	8264	-0.00583197	0.0069361	0.317279	0.400436	864982	0.00371843	30.8363
1,2-dipalmitoyl-GPC (16:0/16:0)	rs1061808	6:32136547	G	T	0.200092	0.0156583	0.631678	2.15628e-37	8264	-0.00884601	0.00741166	0.622588	0.23264	864982	0.0193768	163.254
1,2-dipalmitoyl-GPC (16:0/16:0)	rs102275	11:61557803	C	T	-0.220549	0.015913	0.34593	1.11176e-43	8264	0.0258997	0.00746907	0.354564	0.000528	864982	0.0227162	192.044
maleate	rs61880906	11:35475052	C	A	-0.160747	0.0347303	0.0528864	3.68428e-06	8171	-0.0017906	0.0146643	0.055407	0.902781	864982	0.00261491	21.4172
maleate	rs72710584	1:171006628	G	A	-0.105459	0.0227622	0.140637	3.60232e-06	8171	-0.00225554	0.0119215	0.131167	0.849924	864982	0.00262014	21.4601
maleate	rs117247923	9:111326799	A	G	0.285202	0.0612361	0.0161251	3.20202e-06	8171	-0.0266808	0.0245352	0.017631	0.276829	864982	0.00264767	21.6862
maleate	rs74069834	12:22099296	G	A	-0.276781	0.0589389	0.0174547	2.65226e-06	8171	0.0143456	0.0255146	0.018518	0.573966	864982	0.00269168	22.0476
maleate	rs115520044	14:49955007	A	G	0.286001	0.0604766	0.0166093	2.25496e-06	8171	-0.0164607	0.0317296	0.013677	0.603931	864982	0.00272959	22.3591
maleate	rs76680658	16:5125879	C	G	-0.200611	0.0420445	0.0357502	1.82957e-06	8171	0.00382468	0.0169552	0.048019	0.821517	864982	0.00277848	22.7607
maleate	rs13200335	6:41690823	A	C	-0.0760477	0.0156955	0.40824	1.26496e-06	8171	0.0128767	0.0073131	0.41501	0.078282	864982	0.00286484	23.4701
maleate	rs2472297	15:75027880	T	C	0.0860376	0.0177102	0.250184	1.18529e-06	8171	-0.00213929	0.00846749	0.26549	0.800551	864982	0.00288006	23.5952
maleate	rs62337911	4:183808355	G	A	-0.191127	0.0392515	0.0398995	1.12e-06	8171	0.0241588	0.0207843	0.034656	0.245079	864982	0.00289333	23.7042
maleate	rs150357582	5:24390960	T	G	-0.424684	0.0860667	0.00817154	8.04149e-07	8171	-0.102328	0.174166	0.011481	0.556867	864982	0.00297094	24.3419
maleate	rs61457016	19:41085400	G	T	-0.269244	0.0526641	0.0211932	3.17963e-07	8171	0.0226975	0.0320915	0.016323	0.479404	864982	0.0031886	26.131
maleate	rs73073176	7:17562952	T	C	-0.120147	0.0230713	0.130699	1.91233e-07	8171	-0.00467391	0.0100749	0.125313	0.6427	864982	0.00330802	27.1129
maleate	rs117261516	19:14919368	A	G	0.350122	0.0658295	0.014088	1.04557e-07	8171	0.00528302	0.0300771	0.014753	0.86054	864982	0.00345002	28.2808
isovalerate (i5:0)	rs114248797	2:31618248	G	T	0.36155	0.0786193	0.00987764	4.25051e-06	7862	0.0127398	0.0603066	0.011191	0.832678	864982	0.00268274	21.1431
isovalerate (i5:0)	rs117742113	11:73059148	T	C	-0.234768	0.0504297	0.0245285	3.23437e-06	7862	0.0111318	0.0233116	0.023523	0.633023	864982	0.00274901	21.6668
isovalerate (i5:0)	rs59173308	2:185920748	A	G	-0.171301	0.036733	0.0465636	3.11005e-06	7862	0.00652467	0.0199497	0.037382	0.743639	864982	0.00275851	21.7419
isovalerate (i5:0)	rs142706506	6:67301438	G	T	0.254733	0.0544181	0.0209884	2.8543e-06	7862	0.0110537	0.0232257	0.02475	0.634134	864982	0.00277934	21.9065
isovalerate (i5:0)	rs2407999	5:123297332	G	A	0.114291	0.0243102	0.121513	2.58439e-06	7862	-0.00719784	0.0094563	0.135826	0.446565	864982	0.00280346	22.0972
isovalerate (i5:0)	rs112755187	19:17108435	T	C	-0.177624	0.0377539	0.0442732	2.54124e-06	7862	-0.015259	0.0215716	0.061419	0.479356	864982	0.00280754	22.1294
isovalerate (i5:0)	rs150981358	10:30833945	A	G	0.227853	0.0482807	0.0266753	2.36619e-06	7862	0.0258286	0.0165863	0.042525	0.119413	864982	0.00282489	22.2665
isovalerate (i5:0)	rs188242626	11:24382357	T	C	-0.239692	0.0496341	0.0252273	1.37102e-06	7862	0.00484922	0.0187766	0.030568	0.796224	864982	0.00295752	23.315
isovalerate (i5:0)	rs117546625	16:81286150	G	A	-0.236693	0.0482055	0.0268893	9.10349e-07	7862	0.000945553	0.031741	0.026592	0.97622	864982	0.00305714	24.1028
isovalerate (i5:0)	rs887829	2:234668570	T	C	0.0820467	0.0165917	0.324211	7.61251e-07	7862	0.0116726	0.00691954	0.323527	0.091632	864982	0.00310069	24.4472
4-acetylphenol sulfate	rs739244	22:50060158	G	A	-0.0872158	0.0188382	0.748831	3.66143e-06	7135	-0.00625049	0.00744824	0.742752	0.401348	864982	0.00299512	21.4284
4-acetylphenol sulfate	rs3767942	1:41291531	G	A	0.0875381	0.018901	0.268484	3.632e-06	7135	-0.001413	0.00866939	0.250914	0.870536	864982	0.00299728	21.4439
4-acetylphenol sulfate	rs4355631	6:131826949	G	A	-0.0795996	0.017082	0.491424	3.16418e-06	7135	-0.00798983	0.0091981	0.443633	0.385044	864982	0.00303411	21.7081
4-acetylphenol sulfate	rs12354542	10:111312763	C	T	-0.175898	0.0373161	0.0506867	2.43208e-06	7135	0.0144974	0.0165776	0.042554	0.381818	864982	0.00310445	22.213
4-acetylphenol sulfate	rs116272095	2:206221559	C	G	0.318113	0.0666451	0.015461	1.8128e-06	7135	-0.00164736	0.0259642	0.019286	0.949388	864982	0.00318308	22.7774
4-acetylphenol sulfate	rs11040389	11:6062141	T	C	0.0796657	0.0165432	0.434185	1.46752e-06	7135	-0.00340379	0.00652682	0.437432	0.602056	864982	0.00323967	23.1837
4-acetylphenol sulfate	rs12319193	12:70798423	T	G	0.439649	0.0912265	0.00835909	1.4405e-06	7135	-0.00448705	0.0314144	0.016455	0.886408	864982	0.00324463	23.2193
4-acetylphenol sulfate	rs78621707	4:38279929	A	G	0.278554	0.0565295	0.021614	8.32509e-07	7135	0.0199448	0.0213755	0.023899	0.350786	864982	0.00339156	24.2743
4-acetylphenol sulfate	rs1521039	8:12845150	G	A	-0.133494	0.0265452	0.890797	4.93156e-07	7135	0.0139374	0.0101938	0.890376	0.171509	864982	0.003532	25.2831
4-acetylphenol sulfate	rs12878900	14:85333361	G	A	-0.132112	0.0261536	0.112711	4.38603e-07	7135	0.0100196	0.0110195	0.102959	0.363202	864982	0.0035635	25.5094
phenyllactate (PLA)	rs116721959	2:137531545	T	C	-0.21061	0.0459716	0.0251855	4.62048e-06	8235	0.00634781	0.022104	0.023466	0.773989	864982	0.0025422	20.9833
phenyllactate (PLA)	rs17634070	8:134190103	A	T	0.154338	0.033383	0.0544231	3.77759e-06	8235	-0.0326802	0.0178197	0.064129	0.066672	864982	0.00258884	21.3693
phenyllactate (PLA)	rs7141384	14:44061198	G	T	-0.0706039	0.0152423	0.333722	3.61956e-06	8235	0.00851068	0.00691585	0.325199	0.21842	864982	0.00259874	21.4512
phenyllactate (PLA)	rs17783490	12:90650598	T	G	0.165104	0.035623	0.0427215	3.5738e-06	8235	-0.0052206	0.0151459	0.046884	0.730358	864982	0.00260171	21.4758
phenyllactate (PLA)	rs56381820	13:62738552	C	T	0.0842604	0.0180851	0.203436	3.17568e-06	8235	0.00658527	0.00820454	0.196887	0.422198	864982	0.00262905	21.702
phenyllactate (PLA)	rs34064769	2:218641122	A	C	0.0678602	0.0145435	0.525012	3.07118e-06	8235	0.0123642	0.00659701	0.541109	0.060912	864982	0.00263683	21.7664
phenyllactate (PLA)	rs78199411	3:136910268	C	T	0.183637	0.0391572	0.0356752	2.73534e-06	8235	-0.0232963	0.0205993	0.032169	0.258058	864982	0.00266364	21.9883
phenyllactate (PLA)	rs10802092	1:119935507	T	A	0.0695791	0.0148237	0.593586	2.68229e-06	8235	-0.00522563	0.00677405	0.609221	0.440441	864982	0.00266821	22.0262
phenyllactate (PLA)	rs937475	12:103248272	G	A	-0.0703956	0.0148295	0.599404	2.06466e-06	8235	-0.00841228	0.00740745	0.596007	0.256077	864982	0.0027289	22.5285
phenyllactate (PLA)	rs73351721	12:58830976	A	G	-0.14389	0.0302864	0.061443	2.02424e-06	8235	-0.00544882	0.0144147	0.058691	0.705456	864982	0.00273347	22.5663
phenyllactate (PLA)	rs13396369	2:114011752	T	C	0.0893767	0.0186298	0.187179	1.60652e-06	8235	-0.0147716	0.0080592	0.201471	0.066824	864982	0.00278713	23.0105
phenyllactate (PLA)	rs73396011	9:3779667	G	A	0.149295	0.0310577	0.0595044	1.53204e-06	8235	0.00604768	0.0144637	0.060257	0.675859	864982	0.00279815	23.1018
phenyllactate (PLA)	rs2359874	5:76678176	T	C	0.0730231	0.0149781	0.61135	1.08636e-06	8235	-0.00459956	0.00662364	0.612086	0.487437	864982	0.00287801	23.763
phenyllactate (PLA)	rs73669981	9:131623828	T	C	-0.194512	0.039425	0.034831	8.06738e-07	8235	0.036947	0.0200075	0.035498	0.064815	864982	0.00294716	24.3357
phenyllactate (PLA)	rs4291084	6:23215169	G	A	-0.082695	0.016704	0.724661	7.39797e-07	8235	0.00855431	0.00725579	0.722197	0.238437	864982	0.00296731	24.5026
phenyllactate (PLA)	rs74546847	18:31883295	T	C	-0.242796	0.0487618	0.0222438	6.38388e-07	8235	0.00676705	0.0231823	0.024514	0.770373	864982	0.00300161	24.7867
phenyllactate (PLA)	rs9470970	6:39094032	A	G	-0.145262	0.0290503	0.0663122	5.72199e-07	8235	0.00329158	0.0131673	0.0631	0.802587	864982	0.00302707	24.9975
phenyllactate (PLA)	rs79724540	5:179602657	T	C	-0.117073	0.0231742	0.112452	4.37544e-07	8235	-0.00677087	0.0110498	0.105075	0.540071	864982	0.00308956	25.5152
phenyllactate (PLA)	rs143277630	16:58815575	T	C	-0.194762	0.0339985	0.0478586	1.01287e-08	8235	0.0160594	0.015712	0.051906	0.306739	864982	0.00396916	32.8083
phenyllactate (PLA)	rs11076256	16:58752466	T	C	0.447662	0.0265192	0.0778439	6.2441e-64	8235	-0.00791827	0.0123786	0.078749	0.52241	864982	0.0334458	284.888
N-acetylaspartate (NAA)	rs409751	22:23266797	T	C	0.0743278	0.0161645	0.558491	4.26133e-06	8148	0.00276081	0.00668528	0.561876	0.679615	864982	0.00258822	21.1384
N-acetylaspartate (NAA)	rs544693361	4:26545409	T	C	-0.347238	0.0754801	0.0104899	4.217e-06	8148	0.0489225	0.0340824	0.045126	0.151154	864982	0.00259067	21.1584
N-acetylaspartate (NAA)	rs11868853	17:70266540	G	A	0.0822351	0.0175866	0.260506	2.92522e-06	8148	-0.00472314	0.00750111	0.261915	0.528941	864982	0.00267631	21.8597
N-acetylaspartate (NAA)	rs150753233	15:79332803	G	A	0.388784	0.0814519	0.00908417	1.81348e-06	8148	0.0834952	0.0359273	0.017733	0.020147	864982	0.00278837	22.7776
N-acetylaspartate (NAA)	rs62127223	2:46097346	A	G	-0.136176	0.0283979	0.0820923	1.62445e-06	8148	0.00186626	0.0123952	0.095197	0.880288	864982	0.00281419	22.9891
N-acetylaspartate (NAA)	rs2248456	10:89792371	A	G	0.0745846	0.0154974	0.494379	1.48899e-06	8148	0.00580611	0.0064874	0.49728	0.370792	864982	0.00283463	23.1566
N-acetylaspartate (NAA)	rs117572246	12:84348626	A	G	-0.335037	0.0692125	0.0128793	1.29385e-06	8148	-0.00747487	0.0230166	0.021202	0.745368	864982	0.0028676	23.4266
N-acetylaspartate (NAA)	rs12039358	1:159577752	G	T	-0.0910294	0.0184878	0.227402	8.49033e-07	8148	0.0387004	0.026635		0.146223	864982	0.00296655	24.2374
palmitoylcarnitine (C16)	rs74714644	18:38148832	A	G	0.302034	0.0660287	0.0133511	4.7787e-06	8256	0.0390755	0.0472243	0.013777	0.407987	864982	0.002528	20.919
palmitoylcarnitine (C16)	rs113511960	1:27847225	T	C	-0.28963	0.0631312	0.015033	4.48072e-06	8256	0.0236081	0.039508	0.014628	0.550155	864982	0.00254287	21.0423
palmitoylcarnitine (C16)	rs72777087	5:91757399	G	A	0.0928261	0.0202234	0.170976	4.43193e-06	8256	0.00621763	0.00838762	0.174814	0.458556	864982	0.0025454	21.0633
palmitoylcarnitine (C16)	rs7143692	14:77699279	G	A	0.0865656	0.0187875	0.207493	4.07316e-06	8256	-0.0119167	0.0082163	0.203776	0.146938	864982	0.00256488	21.225
palmitoylcarnitine (C16)	rs111269071	11:97887690	C	T	0.139429	0.0302597	0.0679766	4.07088e-06	8256	0.0202349	0.0129411	0.068712	0.117917	864982	0.00256503	21.2262
palmitoylcarnitine (C16)	rs10157929	1:65415568	G	C	0.101191	0.0219394	0.139648	3.98265e-06	8256	0.0195457	0.00973204	0.15184	0.044631	864982	0.00257008	21.2681
palmitoylcarnitine (C16)	rs72696241	1:154204693	A	G	0.0788913	0.0170751	0.276009	3.83246e-06	8256	0.00323576	0.0080782	0.293773	0.688781	864982	0.00257894	21.3416
palmitoylcarnitine (C16)	rs887477	12:6445982	C	A	0.0717292	0.0155223	0.515027	3.81827e-06	8256	0.00743926	0.00662487	0.531929	0.261391	864982	0.00257981	21.3489
palmitoylcarnitine (C16)	rs1799822	1:53679229	G	A	0.084205	0.0181362	0.22902	3.43522e-06	8256	0.00117631	0.0082211	0.202949	0.886207	864982	0.00260424	21.5515
palmitoylcarnitine (C16)	rs79450911	3:148968285	T	C	-0.240404	0.0517006	0.0222007	3.32062e-06	8256	0.0188777	0.0244484	0.021936	0.440042	864982	0.00261208	21.6166
palmitoylcarnitine (C16)	rs144564761	10:90025141	C	G	-0.256635	0.0546859	0.0199488	2.69376e-06	8256	0.045692	0.0279583	0.01907	0.102198	864982	0.00266045	22.0179
palmitoylcarnitine (C16)	rs114684303	1:173259957	A	C	-0.326277	0.0685956	0.0122771	1.96945e-06	8256	-0.0763553	0.0278615	0.015684	0.006149	864982	0.00273289	22.6191
palmitoylcarnitine (C16)	rs2612989	4:181662303	A	G	0.0945784	0.0198049	0.822267	1.79262e-06	8256	0.0020948	0.00987824	0.8289	0.832052	864982	0.00275468	22.7999
palmitoylcarnitine (C16)	rs2963905	5:9860737	A	C	-0.0810907	0.0169006	0.716492	1.60178e-06	8256	-0.00944345	0.0079153	0.714413	0.232817	864982	0.00278073	23.0161
palmitoylcarnitine (C16)	rs62264777	3:117653515	C	G	-0.106325	0.0219678	0.138361	1.29823e-06	8256	0.0138092	0.00892437	0.152108	0.121753	864982	0.00282942	23.4203
palmitoylcarnitine (C16)	rs78422675	18:70234740	T	C	0.557491	0.111628	0.00466836	5.90816e-07	8256	-0.018873	0.0336632	0.013176	0.575065	864982	0.00301196	24.9359
palmitoylcarnitine (C16)	rs174544	11:61567753	A	C	-0.0864977	0.0165349	0.301651	1.6841e-07	8256	0.0240475	0.00772033	0.304029	0.001848	864982	0.00330369	27.359
palmitoylcarnitine (C16)	rs1171623	10:61463484	T	G	0.105784	0.018426	0.224491	9.41016e-09	8256	0.00194611	0.0111208	0.239195	0.861034	864982	0.00397629	32.9513
palmitoylcarnitine (C16)	rs12210538	6:110760008	G	A	-0.169243	0.0176414	0.238471	8.51296e-22	8256	-0.0077036	0.0080535	0.21957	0.338794	864982	0.0110248	92.0132
erythritol	rs148188291	18:18862726	G	A	-0.312133	0.068299	0.011176	4.87511e-06	8167	-0.0560848	0.0510825	0.013801	0.272219	864982	0.00255081	20.8807
erythritol	rs12633047	3:53393844	T	C	0.130274	0.0282786	0.0692572	4.08865e-06	8167	0.00381571	0.0141067	0.061032	0.786778	864982	0.00259185	21.2175
erythritol	rs55769487	2:127838115	T	C	0.0923657	0.0199838	0.152674	3.79984e-06	8167	-0.00182066	0.00883318	0.1587	0.836722	864982	0.00260896	21.3579
erythritol	rs71480323	11:116771600	A	G	-0.101121	0.0217504	0.123767	3.33285e-06	8167	-0.00606133	0.0112996	0.112539	0.591696	864982	0.0026396	21.6094
erythritol	rs79695006	7:107934113	G	A	0.146655	0.0312792	0.0571607	2.75113e-06	8167	-0.00766732	0.0145977	0.057688	0.59944	864982	0.00268443	21.9774
erythritol	rs181823223	11:32536032	T	C	-0.108427	0.02309	0.117225	2.65528e-06	8167	-0.014246	0.0143879	0.123014	0.322102	864982	0.00269273	22.0455
erythritol	rs116078994	3:41100272	A	C	0.252839	0.0537262	0.0183301	2.52558e-06	8167	0.0200957	0.0251334	0.019001	0.423975	864982	0.00270444	22.1416
erythritol	rs1865475	15:55406495	A	G	-0.115293	0.0244655	0.0960525	2.44721e-06	8167	-0.010311	0.0109901	0.097239	0.348139	864982	0.00271179	22.202
erythritol	rs9813594	3:109715661	C	T	-0.0730144	0.0154387	0.659893	2.253e-06	8167	-0.0106036	0.00969134	0.612121	0.2739	864982	0.00273115	22.3609
erythritol	rs144368133	5:57226945	G	A	-0.33485	0.0704029	0.0107812	1.97275e-06	8167	-0.0306396	0.0264282	0.016365	0.246293	864982	0.0027622	22.6159
erythritol	rs376874259	1:176279559	G	T	-0.178181	0.0359668	0.0422138	7.26855e-07	8167	0.0897996	0.0612614		0.142676	864982	0.00299608	24.5365
erythritol	rs35208507	16:20388929	G	A	-0.0782231	0.0157699	0.310554	7.03917e-07	8167	0.00261358	0.00707744	0.301301	0.711884	864982	0.00300361	24.5983
erythritol	rs142601344	3:165581890	T	C	0.34102	0.0685053	0.0113622	6.42442e-07	8167	-0.00715252	0.032568	0.014922	0.826162	864982	0.00302505	24.7745
erythritol	rs111274172	20:36745518	T	A	0.264806	0.0526607	0.0193261	4.94236e-07	8167	-0.00957267	0.0240501	0.023902	0.690627	864982	0.00308658	25.2799
erythritol	rs116960449	19:32872236	C	G	0.245682	0.0480425	0.0231459	3.15665e-07	8167	-0.0058702	0.0237967	0.023911	0.805155	864982	0.00319186	26.145
erythritol	rs9858049	3:53277811	T	C	-0.135463	0.0219498	0.123202	6.76417e-10	8167	-0.00547999	0.0107273	0.128629	0.609505	864982	0.00464191	38.078
erythritol	rs72692616	1:46407287	A	G	-0.333531	0.0319348	0.0535583	1.55926e-25	8167	-0.0066561	0.0132857	0.061318	0.616387	864982	0.0131801	109.053
hexanoylcarnitine (C6)	rs117548628	12:70914360	A	G	-0.272418	0.059426	0.016033	4.55821e-06	8242	-0.000341058	0.0372441	0.014104	0.992697	864982	0.0025432	21.0094
hexanoylcarnitine (C6)	rs73001574	11:75775364	T	G	-0.28157	0.0599701	0.0158023	2.66386e-06	8242	0.0251403	0.0210102	0.021684	0.231443	864982	0.00266754	22.0393
hexanoylcarnitine (C6)	rs16865990	2:225324082	G	A	-0.356033	0.075046	0.0100306	2.09342e-06	8242	-0.0277957	0.0637586	0.011802	0.662893	864982	0.00272338	22.5019
hexanoylcarnitine (C6)	rs144724596	8:105854003	T	C	0.433125	0.0902822	0.00693515	1.60694e-06	8242	0.0325446	0.0292117	0.02559	0.265216	864982	0.0027847	23.01
hexanoylcarnitine (C6)	rs898847	11:110064464	C	T	0.0835404	0.0173534	0.745109	1.47896e-06	8242	-0.00287713	0.00781401	0.761762	0.712775	864982	0.00280396	23.1696
hexanoylcarnitine (C6)	rs36012907	1:204589066	T	C	0.128382	0.0263672	0.0917344	1.1217e-06	8242	0.0134649	0.0131064	0.097191	0.304246	864982	0.00286814	23.7014
hexanoylcarnitine (C6)	rs17843902	4:159641148	C	T	-0.0833266	0.0163535	0.296766	3.48112e-07	8242	-0.00390662	0.00728098	0.29067	0.59162	864982	0.00314013	25.9562
hexanoylcarnitine (C6)	rs62290256	3:185256242	G	A	0.16173	0.0316506	0.0584841	3.22408e-07	8242	0.0299733	0.0130021	0.067358	0.021174	864982	0.00315799	26.1043
hexanoylcarnitine (C6)	rs141882839	11:7594420	A	G	0.245572	0.0474263	0.0257707	2.24314e-07	8242	-0.00332653	0.023722	0.028714	0.888464	864982	0.00324247	26.8049
hexanoylcarnitine (C6)	rs77010315	5:150723155	A	C	-0.452358	0.0682548	0.012084	3.41446e-11	8242	0.00138804	0.0566755	0.012139	0.980445	864982	0.00530099	43.913
hexanoylcarnitine (C6)	rs662138	6:160564476	G	C	-0.133922	0.0196516	0.175323	9.4375e-12	8242	0.00407967	0.00877167	0.174544	0.641914	864982	0.00560319	46.4304
hexanoylcarnitine (C6)	rs149556176	1:75436832	C	T	0.49122	0.0634609	0.0140408	9.90147e-15	8242	0.0213857	0.0433129	0.015919	0.621501	864982	0.00721708	59.901
hexanoylcarnitine (C6)	rs1171617	10:61467182	T	G	0.152178	0.0180475	0.768951	3.39535e-17	8242	-0.0066108	0.00804275	0.782846	0.411118	864982	0.00855277	71.0828
hexanoylcarnitine (C6)	rs2185152	1:76224010	T	C	-0.4316	0.0153412	0.30837	3.83431e-174	8242	0.00629514	0.00710911	0.293462	0.375922	864982	0.0876171	791.296
acetylcarnitine (C2)	rs55796423	14:34782300	A	G	-0.0969525	0.0211135	0.153893	4.39083e-06	8262	0.0114878	0.00879622	0.163582	0.19154	864982	0.00254569	21.0811
acetylcarnitine (C2)	rs273694	19:51632705	C	T	0.070912	0.0154344	0.561411	4.33962e-06	8262	0.0193192	0.00843342	0.578094	0.021992	864982	0.00254839	21.1035
acetylcarnitine (C2)	rs1839212	2:14411299	A	G	0.217408	0.0465305	0.0267879	2.97752e-06	8262	0.0100315	0.0205691	0.031006	0.625782	864982	0.00263539	21.8258
acetylcarnitine (C2)	rs114798927	8:9221376	C	T	-0.112961	0.0241021	0.109753	2.77555e-06	8262	0.00245099	0.0103313	0.113831	0.812454	864982	0.00265161	21.9605
acetylcarnitine (C2)	rs115362213	3:169889705	C	G	-0.313614	0.0668907	0.0124863	2.75273e-06	8262	-0.0275624	0.0478335	0.011256	0.564491	864982	0.00265351	21.9763
acetylcarnitine (C2)	rs138268157	3:57092675	G	A	0.107567	0.0225861	0.124725	1.91198e-06	8262	0.021051	0.0214011	0.117473	0.325279	864982	0.00273779	22.6762
acetylcarnitine (C2)	rs79958740	3:174037088	T	A	0.204757	0.042295	0.0327749	1.2908e-06	8262	-0.00406826	0.0187981	0.034333	0.828667	864982	0.00282868	23.4312
acetylcarnitine (C2)	rs112845131	3:144104324	T	A	0.324374	0.0667607	0.0127551	1.18128e-06	8262	0.0133169	0.0549752	0.013869	0.808598	864982	0.00284922	23.6018
acetylcarnitine (C2)	rs16865990	2:225324082	G	A	-0.373578	0.0752289	0.0100037	6.83895e-07	8262	-0.0277957	0.0637586	0.011802	0.662893	864982	0.00297587	24.654
acetylcarnitine (C2)	rs898847	11:110064464	C	T	0.0867139	0.0173494	0.744526	5.78998e-07	8262	-0.00287713	0.00781401	0.761762	0.712775	864982	0.00301448	24.9749
acetylcarnitine (C2)	rs74823953	5:150679610	T	C	-0.407734	0.0679719	0.0122617	1.99076e-09	8262	-0.0423753	0.0414761	0.012523	0.306922	864982	0.00433633	35.9741
acetylcarnitine (C2)	rs1171617	10:61467182	T	G	0.215613	0.0180295	0.769509	5.83405e-33	8262	-0.0066108	0.00804275	0.782846	0.411118	864982	0.0170155	142.981
iminodiacetate (IDA)	rs79787801	8:13241598	A	G	-0.132657	0.0290533	0.0767671	4.97162e-06	8213	0.00835797	0.0134146	0.075602	0.533276	864982	0.00253202	20.8432
iminodiacetate (IDA)	rs114863573	3:176269091	C	G	0.194631	0.0426242	0.0344806	4.96626e-06	8213	-0.0187344	0.0197488	0.036189	0.3428	864982	0.00253226	20.8452
iminodiacetate (IDA)	rs183008696	9:112916694	T	C	-0.371462	0.0801958	0.00942819	3.62269e-06	8213	0.0650852	0.0328938	0.01182	0.047875	864982	0.0026055	21.4496
iminodiacetate (IDA)	rs1080669	19:51566268	T	C	-0.105885	0.0228046	0.13774	3.43172e-06	8213	-0.016537	0.00969894	0.148329	0.08819	864982	0.00261808	21.5535
iminodiacetate (IDA)	rs11617909	13:33374863	T	G	-0.145908	0.0312604	0.0654711	3.04888e-06	8213	-0.0218071	0.0143592	0.057063	0.128835	864982	0.00264556	21.7803
iminodiacetate (IDA)	rs72704298	9:8146661	G	A	0.13257	0.0283537	0.0793087	2.93147e-06	8213	-0.0150669	0.0113283	0.084288	0.183483	864982	0.0026547	21.8557
iminodiacetate (IDA)	rs2094632	9:93179519	G	A	0.0781469	0.0165713	0.687099	2.40778e-06	8213	0.00630409	0.00983765	0.699976	0.521704	864982	0.00270044	22.2333
iminodiacetate (IDA)	rs114028922	1:87021940	C	G	0.163864	0.034701	0.0527863	2.3335e-06	8213	0.00399501	0.0127782	0.063163	0.754561	864982	0.00270772	22.2935
iminodiacetate (IDA)	rs2967159	16:57811587	C	T	-0.0892336	0.0188596	0.782601	2.229e-06	8213	-0.00250714	0.00841373	0.792808	0.76574	864982	0.00271837	22.3813
iminodiacetate (IDA)	rs7626271	3:6774653	G	T	0.19145	0.0401333	0.0385131	1.83911e-06	8213	-0.0179389	0.0179522	0.036971	0.317654	864982	0.00276311	22.7507
cysteine s-sulfate	rs140798906	5:92199020	C	T	0.347447	0.0757916	0.0100012	4.55625e-06	8229	-0.0295256	0.0410026	0.017308	0.47148	864982	0.0025473	21.0102
cysteine s-sulfate	rs11641923	16:4342672	A	G	-0.265368	0.0576737	0.0178239	4.2008e-06	8229	0.0137352	0.0282053	0.020532	0.626309	864982	0.00256613	21.1659
cysteine s-sulfate	rs76358805	12:39490444	C	A	-0.325404	0.0704489	0.0116945	3.85587e-06	8229	0.00522035	0.0376718	0.014553	0.889773	864982	0.00258598	21.33
cysteine s-sulfate	rs141988268	3:157912333	T	C	0.175911	0.0377752	0.0427283	3.21176e-06	8229	-0.00620521	0.014848	0.054317	0.676022	864982	0.00262835	21.6804
cysteine s-sulfate	rs117215329	10:50730344	T	C	0.256704	0.0545011	0.0194204	2.47623e-06	8229	0.0385638	0.0336329	0.016895	0.25152	864982	0.00268868	22.1794
cysteine s-sulfate	rs117088632	17:22234289	A	G	0.266147	0.0563105	0.018654	2.2851e-06	8229	0.0175481	0.0272427	0.0181	0.519501	864982	0.00270732	22.3336
cysteine s-sulfate	rs67512771	10:11422920	T	C	0.37189	0.0780862	0.0091838	1.91153e-06	8229	-0.0433826	0.0311482	0.014625	0.163673	864982	0.00274877	22.6764
cysteine s-sulfate	rs11244781	10:127732229	T	C	-0.0897994	0.0184176	0.212774	1.08402e-06	8229	0.0111081	0.00747365	0.242691	0.137192	864982	0.00288059	23.767
cysteine s-sulfate	rs949204	4:160359976	A	C	-0.176649	0.0351179	0.94961	4.90051e-07	8229	0.00891415	0.0163634	0.95385	0.585951	864982	0.00306538	25.2965
cysteine s-sulfate	rs9294112	6:79174120	T	C	-0.0795037	0.0157707	0.584908	4.62576e-07	8229	0.00707392	0.0075296	0.588319	0.347445	864982	0.00307884	25.4078
cysteine s-sulfate	rs17028699	3:3253273	T	C	0.121118	0.0238351	0.117487	3.74526e-07	8229	0.00130115	0.00973406	0.131261	0.893607	864982	0.00312806	25.8153
oxalate (ethanedioate)	rs2809969	1:199802016	C	T	-0.0696477	0.0152303	0.527785	4.80833e-06	8181	0.00465714	0.00662316	0.511475	0.48194	864982	0.00254966	20.9069
oxalate (ethanedioate)	rs77008478	10:63217297	G	A	-0.327811	0.0709191	0.0114541	3.79474e-06	8181	-0.0511084	0.0264272	0.01948	0.053141	864982	0.00260484	21.3606
oxalate (ethanedioate)	rs71537594	7:81542170	A	T	0.141263	0.0305075	0.0668165	3.64911e-06	8181	-0.00889747	0.0129981	0.068102	0.493668	864982	0.00261397	21.4357
oxalate (ethanedioate)	rs77555311	5:162202314	G	A	-0.201776	0.0431392	0.0319735	2.90649e-06	8181	-0.0134075	0.017838	0.037673	0.452288	864982	0.00266703	21.872
oxalate (ethanedioate)	rs1995538	8:4187603	T	G	0.445516	0.0952138	0.993275	2.88123e-06	8181	0.156375	0.122913		0.203266	864982	0.00266907	21.8887
oxalate (ethanedioate)	rs117461873	12:106755993	A	G	-0.269529	0.0573321	0.0177566	2.58663e-06	8181	0.00787789	0.0286694	0.015067	0.783475	864982	0.00269425	22.0958
oxalate (ethanedioate)	rs112268836	9:101601312	C	T	0.356864	0.0757379	0.0100841	2.45505e-06	8181	0.0139463	0.0592405	0.011561	0.813879	864982	0.00270642	22.1959
oxalate (ethanedioate)	rs1428090	5:115369915	C	A	0.0721094	0.015174	0.418005	2.01246e-06	8181	0.00411253	0.00673155	0.393749	0.541258	864982	0.00275283	22.5776
oxalate (ethanedioate)	rs145121944	6:84136065	G	A	-0.283903	0.059632	0.016564	1.92708e-06	8181	-0.0282606	0.0234064	0.022067	0.227259	864982	0.00276295	22.6608
oxalate (ethanedioate)	rs5760895	22:25578959	C	G	-0.0832651	0.0173935	0.73044	1.69167e-06	8181	0.00589956	0.00711441	0.698081	0.406938	864982	0.00279339	22.9111
oxalate (ethanedioate)	rs647667	1:181386069	C	T	0.154413	0.032158	0.0593252	1.57324e-06	8181	0.0252164	0.0151462	0.062999	0.095947	864982	0.00281035	23.0507
oxalate (ethanedioate)	rs1449141	2:232383884	C	A	-0.0813985	0.0168357	0.282847	1.33222e-06	8181	-0.0121556	0.00706131	0.299943	0.085168	864982	0.00284921	23.3703
oxalate (ethanedioate)	rs756874	15:91717237	G	A	0.0765485	0.0157536	0.36637	1.17904e-06	8181	0.00342612	0.00682847	0.349322	0.615828	864982	0.00287777	23.6052
oxalate (ethanedioate)	rs149160598	2:102397896	A	G	-0.305518	0.06029	0.0163097	4.0311e-07	8181	-0.00452723	0.0279558	0.015109	0.87134	864982	0.00312907	25.673
oxalate (ethanedioate)	rs62381198	5:138179171	T	C	-0.317886	0.047336	0.0258779	1.87386e-11	8181	-0.00518944	0.0230687	0.024462	0.82201	864982	0.00548234	45.0872
dehydroepiandrosterone sulfate (DHEA-S)	rs1807334	2:30854230	A	G	0.0626868	0.0137327	0.39813	4.99998e-06	8228	0.0024899	0.00661181	0.402753	0.706454	864982	0.00252608	20.8322
dehydroepiandrosterone sulfate (DHEA-S)	rs142295380	6:8572438	G	C	-0.334977	0.07333	0.00832313	4.92228e-06	8228	0.0197624	0.0321552	0.01412	0.538856	864982	0.00252972	20.8622
dehydroepiandrosterone sulfate (DHEA-S)	rs28552668	4:141208118	T	C	-0.118903	0.0260291	0.0716572	4.92176e-06	8228	-0.00679805	0.0140737	0.07387	0.629114	864982	0.00252972	20.8623
dehydroepiandrosterone sulfate (DHEA-S)	rs144814135	12:49549944	A	G	-0.240898	0.0527017	0.016918	4.85472e-06	8228	0.0294539	0.0246355	0.021802	0.231845	864982	0.00253292	20.8887
dehydroepiandrosterone sulfate (DHEA-S)	rs2055157	3:23249559	A	C	0.0781081	0.0170109	0.194049	4.39749e-06	8228	-0.00243095	0.00833914	0.187048	0.770634	864982	0.00255583	21.0781
dehydroepiandrosterone sulfate (DHEA-S)	rs150374297	5:9285695	C	T	-0.262352	0.0570627	0.0142327	4.27386e-06	8228	-0.0266561	0.0376892	0.016492	0.47942	864982	0.00256245	21.1329
dehydroepiandrosterone sulfate (DHEA-S)	rs184445849	19:30471713	T	C	0.251175	0.0545375	0.0156827	4.11386e-06	8228	0.00674818	0.0272747	0.016783	0.804566	864982	0.00257128	21.2059
dehydroepiandrosterone sulfate (DHEA-S)	rs10494157	1:113891038	A	G	-0.0929436	0.0200791	0.130411	3.6767e-06	8228	-0.0052397	0.0119282	0.114633	0.660472	864982	0.00259733	21.4213
dehydroepiandrosterone sulfate (DHEA-S)	rs6428823	1:119951343	T	C	-0.0632887	0.0136504	0.55575	3.54539e-06	8228	-0.00233773	0.00753931	0.591264	0.756546	864982	0.00260576	21.491
dehydroepiandrosterone sulfate (DHEA-S)	rs115255559	5:103592441	G	A	-0.219727	0.0473768	0.0207872	3.52033e-06	8228	0.0131472	0.0263709	0.02029	0.618122	864982	0.0026074	21.5045
dehydroepiandrosterone sulfate (DHEA-S)	rs212100	19:48376995	C	T	0.0852723	0.0183422	0.838122	3.33596e-06	8228	0.0159619	0.00909577	0.84002	0.079305	864982	0.00261987	21.6076
dehydroepiandrosterone sulfate (DHEA-S)	rs7687817	4:109974121	T	C	-0.106706	0.0229306	0.0931987	3.26475e-06	8228	0.00547399	0.0120266	0.090345	0.649008	864982	0.00262489	21.6492
dehydroepiandrosterone sulfate (DHEA-S)	rs560835392	15:43947393	A	C	0.205827	0.0442233	0.0236755	3.25145e-06	8228	-0.0310976	0.0475556	0.005621	0.513186	864982	0.00262583	21.6569
dehydroepiandrosterone sulfate (DHEA-S)	rs7855576	9:137629463	A	C	-0.0714674	0.0153476	0.275256	3.21491e-06	8228	0.00736779	0.00826545	0.272489	0.372767	864982	0.00262844	21.6785
dehydroepiandrosterone sulfate (DHEA-S)	rs73172224	22:50890755	A	G	-0.0937382	0.0200897	0.130576	3.07145e-06	8228	-0.0115059	0.00926619	0.141515	0.214332	864982	0.00263903	21.7661
dehydroepiandrosterone sulfate (DHEA-S)	rs659964	12:112130199	C	G	0.0885708	0.0189306	0.148687	2.88691e-06	8228	-0.000324052	0.00891087	0.156515	0.970994	864982	0.00265341	21.885
dehydroepiandrosterone sulfate (DHEA-S)	rs529543	9:93344700	G	T	-0.063488	0.0135612	0.472088	2.84683e-06	8228	0.000984515	0.00647729	0.467808	0.87917	864982	0.00265667	21.912
dehydroepiandrosterone sulfate (DHEA-S)	rs79317397	2:140415498	A	C	0.244906	0.0523019	0.0168108	2.83319e-06	8228	-0.0211195	0.0301904	0.021827	0.484231	864982	0.00265775	21.9209
dehydroepiandrosterone sulfate (DHEA-S)	rs7173332	15:85521734	C	G	-0.0880801	0.0187018	0.159577	2.48066e-06	8228	0.0020499	0.0086562	0.165003	0.812749	864982	0.00268859	22.176
dehydroepiandrosterone sulfate (DHEA-S)	rs9420589	10:94450233	T	G	-0.0649842	0.0136215	0.426402	1.83585e-06	8228	-0.013818	0.00730607	0.423316	0.058594	864982	0.00275849	22.7541
dehydroepiandrosterone sulfate (DHEA-S)	rs71606471	5:3053296	A	C	-0.106227	0.0221505	0.102975	1.62119e-06	8228	-0.00185772	0.0116911	0.092282	0.873735	864982	0.00278738	22.9931
dehydroepiandrosterone sulfate (DHEA-S)	rs141370991	1:96030289	T	C	-0.239218	0.047825	0.0202811	5.67554e-07	8228	-0.00242394	0.0243876	0.02294	0.920807	864982	0.00303155	25.0134
dehydroepiandrosterone sulfate (DHEA-S)	rs12049195	1:156032887	A	G	-0.0676001	0.013428	0.530054	4.79693e-07	8228	-0.00984228	0.00666535	0.554057	0.139766	864982	0.00307073	25.3377
dehydroepiandrosterone sulfate (DHEA-S)	rs784420	5:77987524	G	A	0.0838184	0.0147829	0.295093	1.4283e-08	8228	0.00372007	0.00798475	0.291954	0.641328	864982	0.00389199	32.1406
dehydroepiandrosterone sulfate (DHEA-S)	rs76294479	16:81581584	T	C	0.158165	0.0264428	0.0689424	2.21235e-09	8228	-0.00833665	0.0134015	0.064772	0.533906	864982	0.0043294	35.7685
dehydroepiandrosterone sulfate (DHEA-S)	rs955783	13:22299075	T	A	0.0868089	0.013953	0.403268	4.9235e-10	8228	0.00412946	0.00669283	0.400891	0.537285	864982	0.00468232	38.6979
dehydroepiandrosterone sulfate (DHEA-S)	rs148982377	7:99075038	C	T	-0.423259	0.036657	0.034138	7.69047e-31	8228	-0.0289037	0.015405	0.04226	0.060634	864982	0.015945	133.289
3-hydroxymyristate	rs989915	14:99144509	T	C	0.0725937	0.0158887	0.355787	4.90291e-06	8235	0.00686935	0.0074782	0.370213	0.358344	864982	0.00252847	20.8697
3-hydroxymyristate	rs1202578	1:230999036	C	T	0.0731406	0.0159922	0.680472	4.79593e-06	8235	0.0148975	0.00684682	0.659635	0.029598	864982	0.00253358	20.912
3-hydroxymyristate	rs78085499	1:175846559	T	C	-0.211076	0.04588	0.0268595	4.21265e-06	8235	0.0657091	0.0237912	0.025221	0.005761	864982	0.00256361	21.1605
3-hydroxymyristate	rs1349890	6:156706749	C	T	-0.0701093	0.0152337	0.585445	4.17938e-06	8235	-0.00105355	0.00658824	0.563299	0.87293	864982	0.00256544	21.1756
3-hydroxymyristate	rs79142871	1:90340943	A	G	0.26564	0.0560876	0.0181089	2.17794e-06	8235	0.0229105	0.030215	0.020075	0.448305	864982	0.00271649	22.4258
3-hydroxymyristate	rs116213385	5:169457689	T	A	-0.262717	0.0544687	0.0192637	1.41226e-06	8235	0.00765264	0.0249334	0.020447	0.758892	864982	0.00281704	23.2582
3-hydroxymyristate	rs1532133	1:151996608	T	C	0.0760915	0.015638	0.596884	1.13986e-06	8235	-0.0011807	0.00757394	0.607427	0.876112	864982	0.00286681	23.6703
homoarginine	rs116979298	12:66338582	T	C	-0.181869	0.0396223	0.0342134	4.43094e-06	8265	-0.0131015	0.0175925	0.036063	0.456457	864982	0.00254267	21.0636
homoarginine	rs3095953	5:164594816	C	G	0.193999	0.0422424	0.0296862	4.37914e-06	8265	0.000684765	0.0189449	0.028359	0.971168	864982	0.00254538	21.0861
homoarginine	rs117313139	19:2940347	G	C	0.134168	0.0291427	0.0676518	4.14837e-06	8265	-0.0217069	0.0158277	0.070311	0.170214	864982	0.0025579	21.1901
homoarginine	rs76205147	2:54292484	A	G	0.157438	0.0338988	0.0473369	3.4115e-06	8265	-0.00151014	0.0158406	0.046902	0.924023	864982	0.00260301	21.5648
homoarginine	rs7818335	8:41004159	T	C	0.070804	0.0152316	0.374752	3.34365e-06	8265	-0.00933443	0.00696078	0.363485	0.179917	864982	0.00260764	21.6033
homoarginine	rs144260607	10:132566538	T	C	-0.22454	0.0480399	0.0232219	2.95348e-06	8265	-0.0234355	0.023398	0.021987	0.316524	864982	0.00263629	21.8413
homoarginine	rs75686987	17:75815927	A	G	0.222727	0.0475935	0.0231924	2.87192e-06	8265	-0.0114291	0.0263389	0.019163	0.664361	864982	0.00264276	21.895
homoarginine	rs182871603	1:223626587	A	T	-0.318919	0.0667807	0.0116236	1.79152e-06	8265	0.0310916	0.0251788	0.018593	0.216871	864982	0.00275182	22.801
homoarginine	rs34544263	1:33034616	G	A	0.0949334	0.0196998	0.156	1.44274e-06	8265	-0.00365166	0.00956889	0.150722	0.702767	864982	0.0028019	23.2172
homoarginine	rs145421014	16:87945157	A	C	-0.365808	0.0735614	0.00976823	6.59824e-07	8265	-0.0227601	0.0369283	0.012361	0.537702	864982	0.00298309	24.723
homoarginine	rs2781666	6:131893559	T	G	0.0781012	0.0156659	0.306099	6.18211e-07	8265	0.00514275	0.00791052	0.310398	0.515656	864982	0.00299818	24.8485
homoarginine	rs12306007	12:47184042	T	C	0.102709	0.0203538	0.142736	4.50717e-07	8265	-0.0180357	0.00924473	0.141343	0.051079	864982	0.00307148	25.4578
homoarginine	rs146683630	11:98613935	C	G	0.221959	0.0415351	0.0313998	9.09753e-08	8265	0.0181247	0.0209065	0.03152	0.385979	864982	0.00344329	28.5502
homoarginine	rs72629024	20:62152519	G	C	0.117324	0.0206359	0.144402	1.30499e-08	8265	0.0105482	0.0108536	0.164602	0.331072	864982	0.00389573	32.3163
homoarginine	rs13135092	4:103198082	G	A	0.152931	0.0264972	0.0821459	7.85199e-09	8265	-0.0068786	0.0142307	0.067821	0.628838	864982	0.00401422	33.3032
[truncated: 18,740 more rows]

## Sheet: S2B
Table S2B. Characteristics of the Instrumental Variables for Atopic Dermatitis
[truncated: 64 more rows]

## Sheet: S3A
Table S3A. Summary Results of Forward Analysis between Metabolites and Atopic Dermatitis
[truncated: 1,403 more rows]

[truncated: 6 more sheets: S3B, S3C, S3D, S4A, S5A, S5B]
